# Supplementary material for: How are women living with HIV in France coping with their perceived side effects of antiretroviral therapy? Results from the EVE study
Source: PLoS One. 2017 Mar 6;12(3):e0173338. doi: 10.1371/journal.pone.0173338 (PMC5338806; doi:10.1371/journal.pone.0173338)
Supplement: S1 File — (XLSX) [file pone.0173338.s001.xlsx]

## Sheet: eve_symptoms
patid	fatigue_perte_energie	fievre_frisson	douleurs_engourdissements	douleur_musculaire	diarrhees	nausees	ballonnements	vertiges	trouble_memoire	triste	nervosite	difficultes_endormissement	problemes_cutanes	toux	tete	perte_appetit	perte_poids	changements	perte_cheveux	problemes_sexuels	activites_fatigue_perte_energie	activites_fievre_frisson	activites_douleurs_engourdisseme	activites_douleur_musculaire	activites_diarrhees	activites_nausees	activites_ballonnements	activites_vertiges	activites_trouble_memoire	activites_triste	activites_nervosite	activites_difficultes_endormisse	activites_problemes_cutanes	activites_toux	activites_maux_tete	activites_perte_appetit	activites_perte_poids	activites_changements	activites_perte_cheveux	vie_sociale_fatigue_perte_energi	vie_sociale_fievre_frisson	vie_sociale_douleurs_engourdisse	vie_sociale_douleur_musculaire	vie_sociale_diarrhees	vie_sociale_nausees	vie_sociale_ballonnements	vie_sociale_vertiges	vie_sociale_trouble_memoire	vie_sociale_triste
1	non	non	non	oui	oui	non	oui	non	non	non	non	oui	non	non	non	non	non	non	non	non			cela me derange beaucoup	cela me derange beaucoup	cela me derange un peu							cela me derange										cela me derange	cela me derange	cela me derange un peu		cela me derange beaucoup
2	oui	oui	oui	oui	non	non	non	oui	oui	non	non	oui	oui	non	oui	non	oui	oui	non	non	cela me derange un peu	cela ne me derange pas	cela me derange	cela me derange				cela ne me derange pas	cela me derange			cela me derange un peu	cela ne me derange pas		cela me derange un peu		cela ne me derange pas	cela ne me derange pas		cela me derange un peu	cela ne me derange pas	cela ne me derange pas	cela me derange un peu				cela ne me derange pas	cela me derange un peu
3	oui	non	non	non	non	non	non	non	oui	oui	oui	non	non	non	non	non	non	oui	non	oui	cela me derange								cela me derange	cela me derange	cela me derange							cela me derange beaucoup		cela me derange								cela me derange	cela me derange
4	oui	non	oui	oui	oui	non	oui	non	oui	oui	oui	oui	non	oui	non	oui	oui	non	oui	oui	cela me derange		cela me derange	cela me derange beaucoup	cela me derange		cela me derange		cela me derange beaucoup	cela me derange beaucoup	cela me derange beaucoup	cela me derange beaucoup		cela me derange		cela me derange	cela me derange beaucoup		cela me derange	cela me derange		cela me derange	cela me derange	cela me derange		cela me derange		cela me derange	cela me derange beaucoup
5	oui	non	oui	non	oui	non	oui	oui	oui	oui	oui	non	non	oui	non	non	non	oui	non	oui	cela me derange beaucoup		cela ne me derange pas		cela me derange		cela me derange	cela me derange beaucoup	cela me derange beaucoup	cela me derange un peu	cela me derange			cela me derange				cela me derange un peu		cela me derange beaucoup		cela ne me derange pas		cela me derange		cela me derange	cela me derange beaucoup	cela me derange	cela me derange un peu
6	oui	non	oui	non	oui	non	oui	oui	oui	oui	oui	non	non	oui	non	non	non	oui	non	oui	cela me derange beaucoup		cela ne me derange pas		cela me derange		cela me derange	cela me derange beaucoup	cela me derange beaucoup	cela me derange un peu	cela me derange			cela me derange				cela me derange un peu		cela me derange beaucoup		cela ne me derange pas		cela me derange		cela me derange	cela me derange beaucoup	cela me derange	cela me derange un peu
7	oui	oui	oui	oui	non	oui	oui	oui	oui	oui	oui	oui	non	oui	oui	oui	oui	oui	non	oui	cela me derange beaucoup	cela me derange	cela me derange beaucoup	cela me derange beaucoup		cela me derange beaucoup	cela me derange beaucoup	cela me derange beaucoup	cela me derange beaucoup	cela me derange beaucoup	cela me derange beaucoup			cela me derange beaucoup	cela me derange beaucoup	cela me derange beaucoup	cela me derange beaucoup	cela me derange		cela me derange beaucoup	cela me derange	cela me derange beaucoup	cela me derange beaucoup		cela me derange beaucoup	cela me derange beaucoup	cela me derange beaucoup	cela me derange beaucoup	cela me derange beaucoup
8	oui	oui	oui	oui	oui	oui	oui	oui	oui	oui	oui	oui	oui	oui	oui	oui	non	non	oui	oui	cela me derange beaucoup	cela me derange un peu	cela me derange beaucoup	cela me derange beaucoup	cela me derange un peu	cela me derange un peu	cela me derange	cela me derange	cela me derange beaucoup	cela me derange	cela me derange	cela me derange beaucoup	cela me derange un peu	cela me derange	cela me derange beaucoup	cela me derange			cela me derange un peu	cela me derange	cela me derange	cela me derange beaucoup	cela me derange beaucoup	cela me derange un peu	cela me derange un peu	cela me derange	cela me derange	cela me derange beaucoup
9	oui	non	oui	oui	non	non	oui	non	oui	oui	oui	oui	non	non	non	oui	oui	non	oui	oui	cela me derange		cela me derange beaucoup	cela me derange beaucoup			cela me derange un peu		cela me derange un peu	cela me derange	cela me derange beaucoup	cela me derange beaucoup				cela me derange	cela me derange un peu		cela me derange beaucoup	cela me derange		cela me derange beaucoup	cela me derange beaucoup			cela me derange un peu		cela me derange un peu	cela me derange
10	oui	oui	oui	oui	oui	oui	oui	oui	oui	oui	oui	oui	oui	oui	oui	oui		oui	oui	oui	cela me derange un peu	cela me derange un peu	cela me derange un peu	cela me derange un peu	cela me derange	cela me derange un peu	cela me derange	cela me derange	cela me derange un peu	cela me derange beaucoup	cela me derange	cela me derange beaucoup	cela me derange beaucoup	cela me derange	cela me derange	cela me derange un peu		cela me derange beaucoup	cela me derange beaucoup	cela me derange un peu	cela me derange un peu	cela me derange un peu	cela me derange un peu	cela me derange	cela me derange un peu	cela me derange	cela me derange	cela me derange un peu	cela me derange beaucoup
11	oui	oui	oui	oui	oui	non	oui	non	non	oui	oui	oui	oui		oui	non	oui	non	non	oui	cela me derange beaucoup	cela me derange un peu	cela me derange	cela me derange beaucoup	cela me derange un peu		cela me derange un peu			cela me derange beaucoup	cela me derange beaucoup	cela me derange beaucoup	cela me derange un peu		cela me derange		cela me derange un peu			cela me derange beaucoup	cela me derange un peu	cela me derange	cela me derange beaucoup	cela me derange un peu		cela me derange un peu			cela me derange
12	oui	oui	oui	non	oui	oui	oui	non	oui	oui	oui	oui	oui	oui	oui	oui	oui	oui	oui	oui	cela me derange beaucoup	cela me derange	cela me derange un peu		cela me derange un peu	cela me derange beaucoup	cela me derange		cela me derange beaucoup	cela me derange beaucoup	cela me derange	cela me derange beaucoup	cela ne me derange pas	cela me derange beaucoup	cela me derange beaucoup	cela me derange beaucoup	cela me derange beaucoup	cela me derange beaucoup	cela ne me derange pas	cela me derange beaucoup	cela me derange	cela ne me derange pas		cela me derange	cela me derange beaucoup	cela me derange		cela me derange un peu	cela me derange beaucoup
13	oui	non	non	oui	non	non	oui	oui	oui	oui	oui	oui	oui	oui	non	oui	non	non	non	oui	cela me derange			cela me derange			cela me derange	cela me derange	cela me derange beaucoup	cela me derange beaucoup		cela me derange beaucoup		cela me derange						cela me derange un peu			cela me derange un peu			cela me derange	cela me derange un peu		cela me derange beaucoup
14	non	non	non	non	oui	non	oui	non	non	oui	oui	oui	non	non	non	non	oui	non	non	non					cela ne me derange pas		cela ne me derange pas			cela me derange un peu	cela ne me derange pas	cela me derange un peu					cela ne me derange pas							cela ne me derange pas		cela ne me derange pas			cela me derange un peu
15	oui	non	oui	oui	non	oui	oui	non	oui	oui	oui	non	non	oui	oui	non	non	non	non	oui	cela me derange		cela ne me derange pas	cela me derange un peu		cela me derange un peu	cela me derange un peu		cela me derange un peu	cela me derange beaucoup	cela me derange beaucoup			cela ne me derange pas	cela me derange beaucoup					cela me derange beaucoup		cela ne me derange pas	cela me derange un peu		cela me derange un peu	cela me derange un peu		cela ne me derange pas	cela me derange beaucoup
16	oui	non	oui	non	non	oui	non	oui	non	oui	non	non	non	non	non	non	non	non	non	non	cela me derange		cela ne me derange pas			cela ne me derange pas		cela ne me derange pas		cela me derange										cela me derange		cela ne me derange pas			cela ne me derange pas		cela ne me derange pas		cela me derange beaucoup
17	oui	oui	oui	oui	oui	oui	oui	non	non	oui	non	oui	non	non	non	non	non	oui	non	oui	cela me derange	cela me derange un peu	cela ne me derange pas	cela me derange beaucoup	cela me derange	cela me derange un peu	cela me derange beaucoup			cela me derange un peu		cela me derange un peu						cela me derange un peu		cela me derange	cela me derange un peu	cela ne me derange pas	cela me derange un peu	cela me derange un peu	cela me derange un peu	cela me derange			cela me derange un peu
18	oui	oui	non	non	non	non	oui	non	oui	oui	oui	oui	oui	non	non	oui	oui	non	non	oui	cela me derange un peu	cela me derange un peu					cela me derange un peu		cela me derange un peu	cela me derange	cela me derange un peu	cela me derange un peu	cela ne me derange pas			cela me derange un peu	cela me derange un peu			cela me derange un peu	cela me derange un peu					cela ne me derange pas		cela me derange	cela me derange
19	oui	oui	non	non	non	non	oui	non	oui	oui	oui	oui	oui	non	non	oui	oui	non	non	oui	cela me derange un peu	cela me derange un peu					cela me derange un peu		cela me derange un peu	cela me derange	cela me derange un peu	cela me derange un peu	cela ne me derange pas			cela me derange un peu	cela me derange un peu			cela me derange un peu	cela me derange un peu					cela ne me derange pas		cela me derange	cela me derange
20	oui	oui	non	oui	non	oui	oui	oui	oui	oui	oui	oui	oui	oui	oui	oui	non			oui	cela me derange beaucoup	cela me derange		cela me derange beaucoup		cela me derange	cela me derange beaucoup	cela me derange	cela me derange							cela ne me derange pas				cela me derange beaucoup	cela me derange		cela me derange beaucoup		cela me derange	cela me derange beaucoup	cela me derange	cela me derange	cela me derange beaucoup
21	oui	non	oui	oui	oui	oui	oui	oui	oui	oui	oui	oui	oui	oui	oui	non	non	oui	oui	oui	cela me derange beaucoup		cela me derange	cela me derange beaucoup	cela ne me derange pas	cela me derange un peu	cela me derange beaucoup	cela me derange beaucoup	cela me derange beaucoup	cela me derange beaucoup	cela me derange beaucoup	cela me derange beaucoup	cela me derange un peu	cela me derange	cela me derange un peu			cela me derange beaucoup	cela me derange beaucoup	cela me derange beaucoup		cela me derange	cela me derange beaucoup	cela ne me derange pas	cela me derange un peu	cela me derange beaucoup	cela me derange beaucoup	cela me derange beaucoup	cela me derange beaucoup
22	oui	non	oui	oui	oui	oui	oui	oui	oui	oui	oui	oui	oui	oui	oui	non	non	oui	oui	oui	cela me derange beaucoup		cela me derange	cela me derange beaucoup	cela ne me derange pas	cela me derange un peu	cela me derange beaucoup	cela me derange beaucoup	cela me derange beaucoup	cela me derange beaucoup	cela me derange beaucoup	cela me derange beaucoup	cela me derange un peu	cela me derange	cela me derange un peu			cela me derange beaucoup	cela me derange beaucoup	cela me derange beaucoup		cela me derange	cela me derange beaucoup	cela ne me derange pas	cela me derange un peu	cela me derange beaucoup	cela me derange beaucoup	cela me derange beaucoup	cela me derange beaucoup
23	oui	non	oui	oui	oui	non	oui	non	oui	oui	oui	oui	oui	oui	oui	non	non	oui	non	oui	cela me derange un peu		cela ne me derange pas	cela me derange	cela ne me derange pas		cela me derange un peu		cela me derange un peu	cela ne me derange pas	cela me derange un peu	cela ne me derange pas	cela me derange un peu	cela ne me derange pas	cela ne me derange pas			cela me derange un peu		cela me derange un peu		cela ne me derange pas	cela me derange un peu	cela ne me derange pas		cela me derange un peu		cela ne me derange pas	cela ne me derange pas
24	oui	non	oui	oui	oui	non	oui	non	oui	oui	oui	oui	oui	oui	oui	non	non	oui	non	oui	cela me derange un peu		cela ne me derange pas	cela me derange	cela ne me derange pas		cela me derange un peu		cela me derange un peu	cela ne me derange pas	cela me derange un peu	cela ne me derange pas	cela me derange un peu	cela ne me derange pas	cela ne me derange pas			cela me derange un peu		cela me derange un peu		cela ne me derange pas	cela me derange un peu	cela ne me derange pas		cela me derange un peu		cela ne me derange pas	cela ne me derange pas
25	oui	non	oui	oui	oui	oui	oui	oui	non	oui	oui	oui	non	non	non	non	non	oui	non	oui	cela me derange		cela me derange un peu	cela me derange	cela me derange beaucoup	cela me derange un peu	cela me derange un peu	cela me derange un peu		cela me derange beaucoup	cela me derange beaucoup	cela me derange						cela me derange		cela me derange		cela me derange un peu	cela me derange	cela me derange beaucoup	cela ne me derange pas	cela me derange	cela me derange un peu		cela me derange beaucoup
26	oui	non	oui	oui	oui	non	oui	oui	non	oui	oui	oui	oui	non	oui	non	non	oui	oui	oui	cela me derange un peu		cela me derange	cela me derange	cela me derange beaucoup		cela me derange beaucoup	cela me derange beaucoup		cela ne me derange pas	cela ne me derange pas	cela me derange	cela ne me derange pas		cela me derange			cela me derange beaucoup	cela me derange un peu	cela me derange		cela me derange beaucoup	cela me derange beaucoup	cela me derange beaucoup		cela me derange beaucoup	cela me derange beaucoup		cela me derange beaucoup
27	oui	non	oui	oui	non	non	oui	non	oui	non	non	non	non	oui	non	non	non	non	non	non	cela me derange		cela me derange	cela me derange			cela me derange beaucoup		cela me derange un peu					cela me derange						cela me derange		cela me derange un peu	cela me derange			cela me derange beaucoup		cela me derange un peu
28	oui	oui	non	oui	oui	non	oui	non	oui	non	non	oui		oui	non	non	non	non	non	non	cela me derange	cela me derange un peu		cela me derange	cela me derange un peu		cela me derange un peu		cela me derange			cela me derange un peu		cela me derange						cela me derange un peu	cela me derange un peu		cela me derange beaucoup	cela ne me derange pas		cela me derange un peu		cela me derange
29	oui	non	oui	oui		non	oui	non	oui	oui	oui	oui	non	non	non	non	non	oui	oui	oui	cela me derange un peu		cela me derange un peu	cela me derange un peu			cela me derange un peu		cela me derange	cela me derange	cela me derange un peu	cela me derange un peu						cela me derange	cela me derange	cela me derange un peu		cela me derange un peu	cela me derange un peu			cela me derange un peu		cela me derange	cela me derange un peu
30	oui	oui	oui	oui	oui	oui	oui	oui	non	oui	oui	non	oui	non	non	oui	oui	oui	oui	oui	cela me derange	cela me derange	cela me derange	cela me derange	cela me derange un peu	cela ne me derange pas	cela me derange un peu	cela ne me derange pas		cela me derange un peu	cela me derange un peu		cela ne me derange pas			cela ne me derange pas	cela me derange un peu	cela me derange un peu	cela me derange un peu	cela me derange	cela me derange	cela me derange	cela me derange	cela me derange un peu	cela ne me derange pas	cela me derange un peu	cela ne me derange pas		cela me derange un peu
31	oui	oui	oui	oui	oui	oui	oui	oui	oui	oui	oui	oui	oui	oui	oui	oui	oui	non	oui	oui	cela me derange beaucoup	cela ne me derange pas	cela me derange beaucoup	cela me derange	cela ne me derange pas	cela ne me derange pas	cela ne me derange pas	cela me derange	cela me derange	cela me derange beaucoup	cela me derange beaucoup	cela me derange	cela ne me derange pas	cela me derange	cela ne me derange pas	cela me derange un peu	cela ne me derange pas		cela me derange un peu	cela me derange beaucoup	cela ne me derange pas	cela ne me derange pas	cela ne me derange pas	cela ne me derange pas	cela ne me derange pas	cela ne me derange pas	cela me derange un peu	cela me derange beaucoup	cela me derange beaucoup
32	oui	oui	oui	oui	non	oui	oui	oui	oui	oui	oui	oui	non	non	non	non	non	oui	non	oui	cela me derange	cela me derange	cela me derange	cela me derange beaucoup		cela me derange un peu	cela me derange beaucoup	cela me derange	cela me derange	cela me derange	cela me derange	cela me derange						cela me derange beaucoup		cela me derange un peu	cela me derange un peu	cela me derange	cela me derange beaucoup		cela me derange un peu	cela me derange beaucoup	cela me derange	cela me derange	cela me derange
33	oui	non	non	non	non	non	oui	oui	oui	non	oui	oui	non	non	non	non	non	oui	non	non	cela me derange un peu						cela me derange un peu	cela me derange	cela me derange un peu		cela me derange	cela me derange beaucoup						cela me derange beaucoup		cela me derange un peu						cela me derange un peu	cela me derange un peu	cela me derange un peu
34	oui	oui	oui	oui	oui	oui	oui	oui	oui	oui	oui	oui	non	oui	oui	oui	non	oui	oui	non	cela me derange un peu	cela ne me derange pas	cela me derange un peu	cela me derange	cela me derange	cela me derange un peu	cela me derange	cela me derange un peu	cela me derange beaucoup	cela me derange	cela me derange	cela me derange		cela me derange beaucoup	cela me derange un peu	cela me derange un peu		cela me derange un peu	cela me derange beaucoup	cela me derange un peu	cela ne me derange pas	cela me derange un peu	cela me derange	cela me derange un peu	cela ne me derange pas	cela me derange un peu	cela me derange un peu	cela me derange beaucoup	cela me derange
35	oui	non	oui	oui	non	non	non	non	oui	non	oui	oui	oui	oui	non	non	non	oui	non	non	cela me derange beaucoup		cela me derange beaucoup	cela me derange beaucoup					cela me derange		cela me derange beaucoup	cela ne me derange pas	cela me derange un peu	cela me derange				cela me derange un peu		cela me derange beaucoup		cela me derange un peu	cela ne me derange pas					cela ne me derange pas
36	oui	oui	oui	oui	oui	oui	oui	oui	oui	oui	oui	oui	oui	non	oui	oui	oui	oui	non	oui	cela me derange beaucoup	cela me derange un peu	cela me derange un peu	cela me derange	cela me derange un peu	cela ne me derange pas	cela ne me derange pas	cela me derange	cela me derange beaucoup	cela me derange un peu	cela me derange un peu	cela me derange un peu	cela ne me derange pas		cela me derange un peu	cela me derange	cela ne me derange pas	cela me derange un peu		cela me derange beaucoup	cela me derange un peu	cela me derange un peu	cela me derange un peu	cela me derange un peu	cela ne me derange pas	cela ne me derange pas	cela me derange	cela me derange beaucoup	cela me derange un peu
37	oui	oui	oui	oui	oui	oui	oui	oui	oui	oui	oui	oui	oui	non	oui	oui	oui	oui	non	oui	cela me derange beaucoup	cela me derange un peu	cela me derange un peu	cela me derange	cela me derange un peu	cela ne me derange pas	cela ne me derange pas	cela me derange	cela me derange beaucoup	cela me derange un peu	cela me derange un peu	cela me derange un peu	cela ne me derange pas		cela me derange un peu	cela me derange	cela ne me derange pas	cela me derange un peu		cela me derange beaucoup	cela me derange un peu	cela me derange un peu	cela me derange un peu	cela me derange un peu	cela ne me derange pas	cela ne me derange pas	cela me derange	cela me derange beaucoup	cela me derange un peu
38	oui	non	non	oui	oui	oui	oui	oui	oui	oui	oui	oui	oui	non	oui	oui	non	oui	non	oui	cela me derange			cela me derange	cela me derange un peu	cela me derange un peu	cela me derange	cela me derange un peu	cela me derange beaucoup	cela me derange	cela me derange un peu	cela me derange	cela ne me derange pas		cela me derange un peu	cela ne me derange pas		cela me derange beaucoup		cela me derange			cela me derange	cela me derange un peu	cela me derange un peu	cela me derange un peu	cela me derange un peu	cela me derange beaucoup	cela me derange
39	oui	oui	oui	oui	oui	oui	oui	oui	oui	oui	oui	oui	non	non	oui	oui	non	oui	non	non	cela me derange beaucoup	cela me derange beaucoup	cela me derange un peu	cela me derange beaucoup	cela me derange beaucoup	cela me derange	cela me derange beaucoup	cela me derange	cela me derange beaucoup	cela me derange beaucoup	cela me derange beaucoup	cela me derange beaucoup			cela me derange	cela me derange un peu		cela me derange beaucoup		cela me derange beaucoup	cela me derange beaucoup	cela me derange un peu	cela me derange beaucoup	cela me derange beaucoup	cela me derange	cela me derange beaucoup	cela me derange	cela me derange beaucoup	cela me derange beaucoup
40	oui	oui	oui	oui	oui	oui	oui	oui	oui	oui	oui	oui	non		oui	oui	oui	non	oui	non	cela me derange beaucoup	cela me derange	cela me derange beaucoup	cela me derange beaucoup	cela me derange	cela me derange	cela me derange beaucoup	cela me derange beaucoup	cela me derange	cela me derange beaucoup	cela me derange beaucoup	cela me derange beaucoup			cela me derange un peu	cela me derange	cela ne me derange pas		cela me derange	cela me derange beaucoup	cela me derange	cela me derange beaucoup	cela me derange beaucoup	cela me derange	cela me derange	cela me derange beaucoup	cela me derange beaucoup	cela me derange	cela me derange beaucoup
41	oui	oui	oui	oui	oui	oui	oui	oui	oui	oui	oui	oui	non	oui	oui	non	non	oui	non	oui	cela me derange beaucoup	cela me derange	cela me derange un peu	cela me derange		cela me derange	cela me derange	cela me derange	cela me derange beaucoup	cela me derange un peu	cela me derange beaucoup	cela me derange beaucoup		cela me derange beaucoup	cela me derange beaucoup			cela me derange un peu		cela me derange beaucoup	cela me derange	cela me derange un peu		cela me derange beaucoup	cela me derange	cela me derange	cela me derange	cela me derange	cela ne me derange pas
42	non	non		non	non	non	oui	non	non	oui	oui	oui	non	non	non	non	non	non	oui	non							cela ne me derange pas			cela ne me derange pas	cela ne me derange pas	cela ne me derange pas							cela me derange un peu							cela ne me derange pas			cela ne me derange pas
43	oui	non	non	non	non	non	non	non	oui	oui	oui	oui	oui	oui	oui	non	non	non	non	non	cela me derange un peu								cela me derange un peu	cela me derange beaucoup	cela me derange beaucoup	cela me derange beaucoup	cela ne me derange pas	cela ne me derange pas	cela ne me derange pas					cela me derange								cela me derange un peu	cela me derange beaucoup
44	oui	non	oui	oui	oui	oui	non	non	non	non	non	oui	oui	non	non	non	non	oui	oui	non	cela me derange un peu		cela me derange un peu	cela me derange un peu	cela me derange un peu	cela me derange un peu						cela me derange	cela me derange beaucoup					cela me derange beaucoup	cela me derange un peu	cela me derange un peu		cela me derange un peu	cela me derange un peu	cela me derange un peu	cela me derange un peu
45	oui	oui	non		non	oui	oui	oui	oui	oui	oui			non	oui	non	non	non			cela me derange	cela me derange beaucoup				cela me derange un peu	cela me derange un peu	cela ne me derange pas	cela me derange	cela me derange beaucoup	cela me derange				cela me derange					cela me derange	cela me derange					cela ne me derange pas	cela ne me derange pas	cela me derange	cela me derange
46	oui	non	oui	oui	oui	oui	oui	non	non	oui	oui	oui	oui	oui	non	non	non	non	non	non	cela me derange beaucoup		cela ne me derange pas	cela me derange beaucoup	cela me derange un peu		cela me derange beaucoup			cela ne me derange pas	cela ne me derange pas	cela me derange un peu	cela me derange un peu	cela ne me derange pas						cela me derange		cela ne me derange pas	cela me derange	cela ne me derange pas	cela me derange un peu	cela me derange beaucoup			cela ne me derange pas
47	oui	oui	non		oui	oui	oui	oui	oui	oui	oui	oui	non	non	oui	oui	non	oui	non	non	cela me derange beaucoup	cela me derange un peu			cela me derange beaucoup	cela me derange	cela me derange	cela me derange	cela me derange beaucoup	cela me derange beaucoup	cela me derange	cela me derange un peu			cela me derange beaucoup	cela me derange un peu		cela me derange		cela me derange beaucoup	cela me derange un peu			cela me derange beaucoup	cela me derange	cela me derange	cela me derange	cela me derange beaucoup	cela me derange beaucoup
48	oui	oui	oui	oui	oui	non	oui	oui	oui	oui	oui	non	oui	oui	oui	oui	oui	non	non	oui	cela me derange	cela me derange un peu	cela me derange	cela me derange beaucoup	cela ne me derange pas		cela me derange	cela me derange	cela me derange	cela me derange	cela me derange		cela me derange un peu	cela me derange un peu	cela me derange beaucoup	cela me derange un peu	cela ne me derange pas			cela me derange	cela ne me derange pas	cela me derange	cela me derange beaucoup	cela ne me derange pas		cela me derange	cela me derange	cela me derange	cela me derange
49	non	oui	oui	oui	oui	oui	oui	non	non	non	non	oui	non	non	oui	non	non	oui	oui	non		cela ne me derange pas	cela me derange un peu	cela me derange un peu	cela me derange	cela ne me derange pas	cela me derange un peu					cela me derange un peu			cela me derange			cela me derange	cela me derange		cela ne me derange pas	cela ne me derange pas	cela me derange un peu	cela me derange	cela ne me derange pas	cela me derange un peu
50	oui	non	oui	non	oui	non	oui	non	oui	non	oui	oui	oui	non	oui	non	oui	oui	non	non	cela me derange un peu		cela ne me derange pas		cela me derange un peu		cela me derange un peu		cela me derange un peu		cela me derange un peu	cela me derange un peu	cela ne me derange pas		cela me derange un peu		cela ne me derange pas	cela me derange un peu		cela ne me derange pas		cela ne me derange pas		cela me derange un peu		cela me derange un peu		cela me derange un peu
51	oui	oui	oui	oui	oui	oui	oui	oui	oui	oui	oui	oui	oui	oui	oui	oui	oui	oui	oui	oui	cela me derange beaucoup	cela me derange beaucoup	cela me derange	cela me derange	cela me derange	cela me derange beaucoup	cela me derange	cela me derange beaucoup	cela me derange	cela me derange beaucoup	cela me derange	cela me derange	cela me derange	cela me derange beaucoup	cela me derange beaucoup	cela me derange	cela me derange un peu	cela me derange	cela me derange	cela me derange beaucoup	cela me derange beaucoup	cela me derange	cela me derange	cela me derange	cela me derange beaucoup	cela me derange	cela me derange beaucoup	cela me derange	cela me derange beaucoup
52	oui	oui	oui	oui	non	non	oui	non	non	oui	oui	oui	oui	oui	oui	oui	non	oui	oui	oui	cela me derange	cela me derange	cela me derange un peu	cela me derange			cela me derange un peu			cela me derange un peu	cela me derange beaucoup	cela me derange un peu	cela me derange beaucoup	cela me derange un peu	cela ne me derange pas	cela me derange		cela ne me derange pas	cela me derange	cela me derange	cela me derange	cela me derange un peu	cela me derange			cela me derange un peu			cela me derange un peu
53	oui	non	oui	oui	non	oui	oui	non	oui	oui		oui	non	non	oui	non	non	oui	non		cela me derange		cela me derange un peu	cela me derange beaucoup		cela me derange un peu	cela me derange beaucoup		cela me derange beaucoup	cela me derange		cela me derange beaucoup			cela me derange un peu			cela me derange beaucoup		cela me derange		cela ne me derange pas	cela me derange beaucoup		cela me derange un peu	cela me derange beaucoup		cela me derange beaucoup	cela me derange
54	oui	non	oui	oui	non	non	oui	oui	non	non	oui	oui	non	non	non	non	non	oui	non	oui	cela ne me derange pas		cela ne me derange pas	cela me derange			cela me derange un peu	cela me derange un peu			cela me derange	cela ne me derange pas						cela me derange beaucoup		cela ne me derange pas		cela ne me derange pas	cela me derange			cela me derange un peu	cela me derange un peu
55	oui	oui	oui	oui	oui	non	oui	non	non	oui	non	oui	non	oui	oui	non	non	oui	oui	oui	cela me derange beaucoup	cela me derange	cela me derange	cela me derange	cela me derange		cela me derange beaucoup			cela me derange		cela me derange		cela me derange beaucoup	cela me derange			cela me derange beaucoup	cela me derange	cela me derange	cela me derange	cela me derange	cela me derange	cela me derange		cela me derange beaucoup			cela me derange
56	oui	non	non	oui	non	oui	non	non	oui	oui	oui	non	oui	oui	oui	oui	non	oui	oui	oui	cela me derange un peu			cela ne me derange pas		cela me derange un peu			cela me derange un peu	cela me derange	cela me derange un peu		cela me derange	cela ne me derange pas	cela ne me derange pas	cela me derange un peu		cela me derange un peu	cela me derange	cela me derange			cela ne me derange pas		cela me derange un peu			cela ne me derange pas	cela me derange
57	oui	oui	non	oui	oui	non	oui	oui	oui	oui	oui	oui	non	oui	non	non	non	oui	non	non	cela me derange	cela me derange		cela me derange	cela me derange beaucoup		cela me derange	cela me derange beaucoup	cela me derange	cela me derange beaucoup	cela me derange beaucoup	cela me derange		cela me derange				cela me derange beaucoup		cela me derange beaucoup	cela me derange			cela me derange beaucoup		cela me derange	cela me derange beaucoup	cela me derange	cela me derange beaucoup
58	oui	non	non	oui	non	non	oui	non	oui	non	non	oui	non	non	non	non	non	non	non	non	cela me derange			cela me derange un peu			cela me derange		cela me derange beaucoup			cela me derange								cela me derange			cela me derange un peu			cela me derange		cela me derange beaucoup
59	oui	oui	oui	oui	oui	non	oui	oui	oui	oui	oui	oui	oui	oui	oui	non	oui	non	non	oui	cela me derange		cela me derange	cela me derange	cela me derange		cela me derange	cela me derange	cela me derange	cela me derange un peu		cela me derange beaucoup	cela me derange	cela me derange	cela me derange un peu		cela me derange			cela me derange	cela me derange	cela me derange	cela me derange	cela me derange		cela me derange	cela me derange	cela me derange	cela me derange un peu
60	oui	oui	oui	oui	oui	oui	oui	oui	oui	oui	oui	oui	oui	oui	oui	oui	non	oui	oui	oui	cela me derange beaucoup	cela me derange	cela me derange beaucoup	cela me derange beaucoup	cela me derange beaucoup	cela me derange beaucoup	cela me derange beaucoup	cela me derange beaucoup	cela me derange beaucoup	cela me derange beaucoup	cela me derange beaucoup	cela me derange beaucoup	cela me derange beaucoup	cela me derange beaucoup	cela me derange beaucoup	cela me derange beaucoup		cela me derange beaucoup	cela me derange	cela me derange	cela me derange beaucoup	cela me derange beaucoup	cela me derange	cela me derange beaucoup	cela me derange beaucoup	cela me derange	cela me derange beaucoup	cela me derange beaucoup	cela me derange beaucoup
61	oui	oui	non	oui	non	non	oui	non	oui	oui	oui	oui	oui	non	non	non	non	non	oui	non	cela me derange	cela me derange un peu		cela me derange un peu			cela me derange beaucoup		cela me derange un peu	cela me derange beaucoup	cela me derange	cela me derange un peu	cela me derange un peu						cela me derange un peu	cela me derange	cela ne me derange pas		cela me derange un peu			cela me derange beaucoup		cela ne me derange pas	cela me derange beaucoup
62	non	non	oui	non	oui	non	oui	non	non	non	non	non	oui	non	non	non	non	non	non	non			cela ne me derange pas		cela ne me derange pas		cela ne me derange pas						cela ne me derange pas											cela ne me derange pas
63	oui	non	non	non	non	oui	non	oui	oui	oui	oui	non	oui	non	non	non	non	non	non	oui	cela me derange beaucoup					cela me derange beaucoup		cela me derange beaucoup	cela me derange	cela me derange	cela me derange beaucoup		cela me derange							cela me derange beaucoup					cela me derange beaucoup		cela me derange beaucoup	cela me derange un peu	cela me derange
66	oui	oui	oui	oui	oui	non	oui	oui	oui	oui	oui	oui	oui	oui	oui	non	non	non	oui	non	cela me derange	cela me derange	cela me derange	cela me derange	cela me derange		cela me derange	cela me derange un peu	cela me derange	cela me derange beaucoup	cela me derange beaucoup	cela me derange beaucoup	cela me derange un peu	cela me derange un peu	cela me derange un peu					cela me derange	cela me derange	cela me derange	cela me derange	cela me derange		cela me derange		cela me derange	cela me derange beaucoup
67	oui	oui	non	oui	oui	non	oui	non	oui	oui	oui	oui	non	oui	non		non	non	oui	non	cela me derange beaucoup	cela me derange beaucoup		cela me derange beaucoup	cela me derange beaucoup		cela me derange beaucoup		cela me derange beaucoup	cela me derange beaucoup	cela me derange beaucoup	cela me derange beaucoup		cela me derange					cela me derange beaucoup	cela me derange	cela me derange		cela me derange	cela me derange beaucoup		cela me derange beaucoup		cela me derange beaucoup	cela me derange beaucoup
68	oui	oui	oui	oui	oui	oui	oui	oui	oui	oui	oui	oui	oui	oui	oui	oui	oui	oui	non	oui	cela me derange beaucoup	cela me derange beaucoup	cela me derange beaucoup	cela me derange beaucoup	cela me derange beaucoup	cela me derange beaucoup	cela me derange beaucoup	cela me derange	cela me derange beaucoup	cela me derange beaucoup	cela me derange beaucoup	cela me derange beaucoup	cela me derange	cela me derange beaucoup	cela me derange beaucoup	cela me derange	cela me derange	cela me derange beaucoup		cela me derange beaucoup	cela me derange beaucoup	cela me derange beaucoup	cela me derange beaucoup	cela me derange beaucoup	cela me derange beaucoup	cela me derange beaucoup	cela me derange beaucoup	cela me derange beaucoup	cela me derange beaucoup
69	oui	non	non	non	oui	non	non	non	oui	oui	non	non	non	non	non	oui	non	non	non	oui	cela ne me derange pas				cela me derange un peu				cela ne me derange pas	cela ne me derange pas						cela me derange un peu				cela ne me derange pas				cela me derange un peu				cela me derange un peu	cela me derange
70	oui	oui	oui	oui	oui	oui	oui	non	oui	oui	oui	oui	oui	non	oui	oui	non	non	non	oui	cela me derange	cela me derange	cela me derange beaucoup	cela me derange beaucoup		cela me derange un peu	cela me derange		cela me derange beaucoup	cela me derange	cela me derange beaucoup	cela ne me derange pas	cela ne me derange pas		cela me derange	cela me derange beaucoup				cela me derange	cela me derange	cela me derange un peu	cela me derange un peu	cela me derange beaucoup	cela me derange un peu	cela me derange		cela me derange beaucoup	cela me derange
71	oui	non	non	oui	oui	non	non	non	oui	non	non	non	oui	oui	non	oui	non	oui	non	oui	cela me derange			cela me derange un peu	cela me derange beaucoup				cela me derange un peu				cela ne me derange pas	cela me derange		cela ne me derange pas		cela ne me derange pas		cela me derange			cela me derange un peu	cela me derange beaucoup				cela me derange un peu
72	oui	non	oui	oui	non	oui	non	oui	oui	oui	oui	oui	non	oui	oui	oui	non	oui	non	non	cela me derange		cela me derange	cela me derange		cela me derange		cela me derange un peu	cela me derange un peu		cela me derange un peu	cela me derange		cela me derange	cela me derange	cela me derange un peu		cela me derange beaucoup		cela me derange		cela me derange	cela me derange		cela me derange		cela me derange un peu	cela me derange un peu	cela me derange
73	oui	non	non	oui	non	oui	oui	oui	oui	oui	oui	non	non	non	oui	non	non		non	non	cela me derange			cela me derange un peu		cela ne me derange pas	cela ne me derange pas	cela ne me derange pas	cela me derange	cela me derange un peu	cela me derange				cela me derange un peu					cela me derange			cela me derange un peu		cela ne me derange pas	cela ne me derange pas	cela ne me derange pas	cela me derange	cela me derange
74	oui	oui	oui	oui	non	non	oui	oui	oui	oui	oui	oui	oui	oui	oui	oui	non	oui	non	oui	cela me derange beaucoup	cela me derange beaucoup	cela me derange	cela me derange			cela me derange beaucoup	cela me derange	cela me derange un peu	cela me derange beaucoup	cela me derange	cela me derange beaucoup	cela me derange un peu	cela me derange	cela me derange	cela ne me derange pas		cela me derange un peu		cela me derange beaucoup	cela me derange beaucoup	cela me derange	cela me derange			cela me derange beaucoup	cela me derange	cela me derange un peu	cela me derange beaucoup
75	oui	non	non	oui	oui	non	oui	non	non	oui	oui	oui	non	oui	oui	non	non	non	non	non	cela me derange un peu			cela me derange un peu	cela ne me derange pas		cela me derange beaucoup			cela ne me derange pas	cela me derange un peu	cela me derange beaucoup		cela ne me derange pas	cela ne me derange pas					cela me derange un peu			cela me derange un peu	cela me derange un peu		cela me derange beaucoup			cela me derange un peu
76	oui	oui	oui	oui	oui	non	oui	oui	oui	oui	oui	oui	oui	non	oui	non	non	non	non	non	cela me derange un peu	cela me derange un peu	cela me derange un peu	cela me derange	cela me derange un peu		cela ne me derange pas	cela ne me derange pas	cela me derange	cela ne me derange pas	cela ne me derange pas	cela me derange un peu	cela ne me derange pas		cela me derange un peu					cela me derange un peu	cela me derange un peu	cela ne me derange pas	cela ne me derange pas	cela me derange un peu		cela ne me derange pas	cela ne me derange pas	cela me derange un peu	cela ne me derange pas
77	non	non	oui	non	non	non	non	non	non	oui	oui	non	non	non	non	non	non	non	oui	non			cela ne me derange pas							cela me derange un peu	cela ne me derange pas								cela me derange beaucoup			cela ne me derange pas							cela me derange un peu
78	oui	non	oui	oui	oui	oui	oui	non	oui	oui	oui	oui	non	oui	oui	oui	non	oui	non	oui	cela me derange un peu		cela me derange un peu	cela me derange un peu	cela me derange un peu	cela me derange un peu	cela me derange un peu		cela me derange	cela me derange beaucoup	cela me derange beaucoup	cela me derange		cela me derange	cela me derange	cela me derange		cela me derange beaucoup		cela me derange		cela me derange un peu	cela me derange un peu	cela me derange un peu	cela me derange un peu	cela me derange un peu		cela me derange	cela me derange beaucoup
79	oui	oui	non	oui	oui	non	oui	non	oui	oui	oui	non	non	non	oui	oui	non	non	non	oui	cela me derange	cela me derange beaucoup		cela me derange beaucoup	cela me derange beaucoup		cela me derange un peu		cela me derange beaucoup	cela me derange beaucoup	cela me derange beaucoup				cela me derange beaucoup	cela me derange beaucoup				cela me derange	cela me derange un peu		cela me derange beaucoup	cela me derange beaucoup		cela me derange un peu		cela me derange	cela me derange beaucoup
80	oui	oui	non	oui	oui	non	oui	non	oui	oui	oui	non	non	non	oui	oui	non	non	non	oui	cela me derange	cela me derange beaucoup		cela me derange beaucoup	cela me derange beaucoup		cela me derange un peu		cela me derange beaucoup	cela me derange beaucoup	cela me derange beaucoup				cela me derange beaucoup	cela me derange beaucoup				cela me derange	cela me derange un peu		cela me derange beaucoup	cela me derange beaucoup		cela me derange un peu		cela me derange	cela me derange beaucoup
81	oui	oui	oui	oui	oui	oui	oui	oui	oui	oui	oui	oui	oui	oui	oui	non	non	oui	non	oui	cela me derange	cela me derange	cela me derange beaucoup	cela me derange beaucoup	cela me derange		cela me derange	cela me derange un peu	cela me derange	cela me derange	cela me derange beaucoup	cela me derange beaucoup	cela me derange beaucoup	cela me derange beaucoup	cela me derange beaucoup			cela me derange beaucoup		cela me derange	cela me derange	cela me derange beaucoup	cela me derange beaucoup	cela me derange un peu	cela me derange	cela me derange	cela me derange un peu	cela me derange	cela me derange beaucoup
82	oui	oui	non	non	oui	oui	oui	oui	non	non	oui	oui	non	oui	oui	oui	oui	non	non	oui	cela me derange	cela me derange un peu			cela me derange un peu	cela me derange	cela me derange un peu	cela me derange un peu			cela me derange	cela me derange beaucoup		cela me derange	cela me derange un peu	cela ne me derange pas	cela me derange un peu			cela me derange	cela me derange un peu			cela me derange un peu	cela me derange un peu	cela me derange un peu	cela me derange un peu
83	oui	oui	oui	oui	non	non	non	non	oui	oui	oui	oui	oui	non	non	non	non	oui	oui	oui	cela me derange un peu	cela me derange un peu	cela me derange	cela me derange un peu					cela me derange un peu	cela me derange un peu	cela me derange un peu	cela me derange	cela me derange un peu					cela me derange beaucoup	cela me derange beaucoup	cela me derange	cela me derange un peu	cela me derange	cela me derange un peu					cela me derange un peu	cela me derange un peu
84	oui	oui	oui	oui	non	oui	non	oui	oui	oui	oui	oui	non	oui	non	non	non	non	non	non	cela me derange	cela me derange un peu	cela ne me derange pas	cela me derange un peu		cela me derange un peu		cela me derange un peu	cela me derange	cela me derange un peu	cela ne me derange pas	cela me derange un peu		cela ne me derange pas						cela me derange	cela ne me derange pas	cela ne me derange pas	cela me derange un peu		cela ne me derange pas		cela me derange un peu	cela me derange	cela me derange
85	oui	oui	oui	oui	non	oui	non	oui	oui	oui	oui	oui	non	oui	non	non	non	non	non	non	cela me derange	cela me derange un peu	cela ne me derange pas	cela me derange un peu		cela me derange un peu		cela me derange un peu	cela me derange	cela me derange un peu	cela ne me derange pas	cela me derange un peu		cela ne me derange pas						cela me derange	cela ne me derange pas	cela ne me derange pas	cela me derange un peu		cela ne me derange pas		cela me derange un peu	cela me derange	cela me derange
86	oui	non	oui	oui	non	non	oui	oui	oui	oui	oui	non	non		non	non	non	oui	non	non	cela me derange beaucoup		cela me derange un peu	cela me derange beaucoup			cela me derange	cela me derange	cela me derange un peu	cela me derange un peu	cela me derange							cela me derange beaucoup		cela me derange beaucoup		cela me derange	cela me derange beaucoup			cela me derange	cela me derange	cela me derange un peu	cela me derange un peu
87	oui	oui	non	oui	non	oui	non	non	non	oui	non	non	non	non	non	non	oui	oui	non	non	cela me derange	cela me derange un peu		cela me derange beaucoup		cela me derange				cela me derange un peu							cela me derange	cela me derange		cela me derange	cela me derange un peu		cela me derange beaucoup		cela me derange				cela me derange un peu
88	oui	oui	oui	oui	oui	non	oui	oui	oui	oui	oui	oui	oui	oui	oui	oui	oui	oui	non	oui	cela me derange un peu	cela me derange beaucoup	cela ne me derange pas	cela me derange	cela me derange		cela me derange beaucoup	cela me derange	cela me derange	cela ne me derange pas	cela me derange beaucoup	cela me derange beaucoup	cela ne me derange pas	cela me derange beaucoup	cela me derange beaucoup	cela me derange	cela me derange	cela ne me derange pas		cela me derange un peu		cela ne me derange pas	cela me derange	cela me derange un peu		cela me derange un peu	cela ne me derange pas	cela me derange	cela me derange
90	non	non	non	non	non	non	non	oui	non	non	non	oui	non	non	non	non	oui	non	non	non								cela ne me derange pas				cela ne me derange pas					cela ne me derange pas										cela ne me derange pas
91	oui	oui	oui	non	non	non	non	oui	oui	oui	oui	oui	non	non	non	oui	non	oui	non	oui	cela me derange beaucoup	cela ne me derange pas	cela me derange					cela me derange	cela me derange beaucoup	cela me derange beaucoup	cela me derange beaucoup	cela me derange				cela me derange		cela me derange beaucoup		cela me derange un peu	cela ne me derange pas	cela me derange					cela me derange	cela me derange beaucoup	cela me derange beaucoup
92	oui	non	non	oui	oui	oui	oui	oui	non	oui	oui	non	non	non	non	non	non	oui	non	non	cela ne me derange pas			cela me derange un peu	cela me derange beaucoup	cela ne me derange pas	cela me derange beaucoup	cela me derange		cela me derange beaucoup	cela me derange beaucoup							cela me derange beaucoup		cela ne me derange pas			cela ne me derange pas	cela me derange	cela ne me derange pas	cela me derange beaucoup	cela me derange		cela me derange beaucoup
93	oui	oui	oui	oui	oui	non	oui	oui	oui	oui	oui	non	oui	oui	oui	oui	oui	oui	oui	oui	cela me derange beaucoup	cela me derange beaucoup	cela me derange beaucoup	cela me derange beaucoup	cela me derange un peu		cela me derange beaucoup	cela me derange un peu	cela me derange beaucoup	cela me derange beaucoup	cela me derange		cela me derange beaucoup	cela me derange un peu	cela me derange	cela me derange beaucoup	cela me derange beaucoup	cela me derange beaucoup	cela me derange beaucoup	cela me derange beaucoup	cela me derange beaucoup	cela me derange beaucoup	cela me derange beaucoup	cela ne me derange pas		cela me derange beaucoup	cela me derange un peu	cela me derange beaucoup	cela me derange beaucoup
94	oui	non		non	oui	non	oui	non	non	oui	oui	oui	oui	non	oui	non	non	oui	non	non	cela me derange beaucoup				cela me derange un peu		cela me derange					cela me derange beaucoup	cela me derange		cela me derange un peu			cela me derange		cela me derange un peu				cela ne me derange pas		cela me derange un peu			cela me derange un peu
95	oui	oui	oui	oui	oui	non	oui	oui	oui	oui	oui	oui	oui	oui	non	oui	oui	oui	oui	oui	cela me derange beaucoup	cela me derange beaucoup	cela me derange beaucoup	cela me derange beaucoup	cela me derange beaucoup		cela me derange	cela me derange	cela me derange beaucoup	cela me derange beaucoup	cela me derange beaucoup	cela me derange beaucoup	cela me derange	cela me derange		cela me derange	cela me derange beaucoup	cela me derange beaucoup	cela me derange	cela me derange beaucoup	cela me derange beaucoup	cela me derange beaucoup	cela me derange beaucoup	cela me derange beaucoup		cela me derange	cela me derange beaucoup	cela me derange beaucoup	cela me derange beaucoup
97	oui	oui	oui	oui	oui	oui	oui	oui	oui	oui	oui	oui	oui	oui	oui	non	non	oui	non	non	cela me derange	cela me derange un peu	cela me derange beaucoup	cela me derange beaucoup	cela me derange	cela me derange un peu	cela me derange beaucoup	cela me derange beaucoup	cela me derange un peu	cela me derange	cela me derange un peu	cela me derange un peu	cela me derange un peu	cela me derange	cela me derange beaucoup			cela me derange beaucoup		cela me derange	cela me derange un peu	cela me derange beaucoup	cela me derange beaucoup	cela me derange	cela me derange	cela me derange beaucoup	cela me derange beaucoup	cela me derange	cela me derange beaucoup
98	oui	non	non	non	non	non	oui	non	non	non	non	oui	non	non	oui	non	non	non	non	non	cela ne me derange pas						cela ne me derange pas					cela ne me derange pas			cela ne me derange pas					cela ne me derange pas						cela ne me derange pas
99	oui	oui	non	oui	non	non	oui	non	oui	oui	oui	oui	non	non	non	oui	oui	non	oui	oui	cela me derange beaucoup	cela me derange un peu		cela me derange beaucoup			cela me derange un peu		cela me derange	cela me derange beaucoup	cela me derange	cela me derange				cela me derange beaucoup	cela me derange beaucoup		cela me derange un peu	cela me derange	cela me derange un peu		cela me derange			cela ne me derange pas		cela me derange beaucoup	cela me derange beaucoup
100	oui	oui	oui	oui	oui	non	oui	oui	oui	oui	oui	non	non	oui	oui	oui	non	oui	oui	oui	cela me derange	cela me derange	cela me derange	cela me derange beaucoup	cela me derange beaucoup		cela me derange	cela me derange un peu	cela me derange beaucoup	cela me derange	cela me derange			cela me derange un peu	cela me derange un peu	cela me derange beaucoup		cela me derange un peu	cela me derange	cela me derange	cela me derange	cela me derange	cela me derange	cela me derange beaucoup		cela me derange	cela me derange un peu	cela me derange un peu	cela me derange
101	oui	oui	oui	oui	oui	oui	oui	non	oui	oui	non	oui	non	oui	oui	non	non	oui	non	oui	cela me derange	cela me derange	cela me derange un peu	cela me derange	cela me derange	cela me derange un peu	cela me derange		cela me derange	cela me derange un peu		cela me derange		cela me derange un peu	cela me derange beaucoup			cela me derange		cela me derange	cela me derange	cela me derange un peu	cela me derange	cela me derange beaucoup	cela me derange un peu	cela me derange		cela me derange un peu	cela me derange un peu
102	oui	oui	oui	oui	oui	non	non	oui	non	oui	non	oui	non	oui	oui	oui	non	oui	non	oui	cela me derange un peu	cela me derange	cela me derange	cela me derange un peu	cela me derange un peu			cela me derange un peu		cela me derange un peu		cela me derange un peu		cela me derange un peu	cela me derange un peu	cela me derange un peu		cela me derange beaucoup		cela me derange beaucoup	cela me derange	cela me derange	cela me derange un peu	cela me derange un peu			cela me derange un peu		cela me derange
103	oui	non		oui	oui	non	oui	non	oui	oui	oui	oui	oui	oui	oui	oui	oui	oui	non	oui	cela me derange			cela me derange	cela ne me derange pas		cela me derange beaucoup		cela me derange beaucoup	cela me derange	cela me derange	cela me derange beaucoup	cela me derange un peu	cela me derange beaucoup		cela me derange un peu	cela me derange beaucoup	cela me derange beaucoup		cela me derange			cela me derange beaucoup	cela ne me derange pas		cela me derange beaucoup		cela me derange beaucoup	cela me derange
104	oui	oui	oui	oui	non	oui	oui	oui	non	oui	oui	oui	non	non	oui	non	non	oui	oui	non	cela me derange un peu	cela me derange beaucoup	cela me derange beaucoup	cela me derange		cela ne me derange pas	cela ne me derange pas	cela me derange un peu		cela me derange un peu	cela me derange beaucoup	cela ne me derange pas			cela me derange beaucoup			cela ne me derange pas	cela me derange	cela me derange	cela me derange beaucoup	cela me derange beaucoup	cela me derange		cela ne me derange pas	cela ne me derange pas	cela me derange un peu		cela me derange
105	oui	oui	oui	oui			oui	oui	oui	oui	oui	oui		oui	oui	oui		oui		oui	cela me derange beaucoup	cela me derange	cela me derange un peu	cela me derange beaucoup			cela me derange un peu	cela me derange un peu	cela me derange beaucoup	cela me derange	cela me derange un peu	cela me derange beaucoup		cela me derange un peu	cela me derange beaucoup	cela me derange beaucoup		cela me derange beaucoup		cela me derange	cela me derange un peu	cela me derange un peu	cela me derange beaucoup			cela me derange un peu	cela me derange un peu	cela me derange beaucoup	cela me derange beaucoup
106	oui	non	oui	oui	oui	oui	oui	oui		oui	oui		oui	oui	oui	oui	oui	oui	non	oui	cela me derange		cela ne me derange pas	cela me derange un peu	cela ne me derange pas	cela ne me derange pas	cela me derange un peu	cela ne me derange pas		cela me derange un peu	cela me derange un peu		cela me derange un peu	cela ne me derange pas	cela ne me derange pas	cela me derange	cela ne me derange pas	cela ne me derange pas		cela me derange un peu		cela ne me derange pas	cela ne me derange pas	cela ne me derange pas	cela ne me derange pas	cela me derange	cela ne me derange pas		cela me derange
107	non	non	oui	oui	non	non		non		oui	oui	oui	oui	non		non		oui	oui	non			cela me derange un peu	cela me derange						cela me derange un peu	cela me derange un peu	cela me derange beaucoup	cela ne me derange pas					cela me derange	cela me derange un peu			cela ne me derange pas	cela me derange un peu						cela me derange un peu
108	oui	oui	oui	oui	oui	non	non	non	non	oui	oui	oui	non	non	oui	non	non	non	non	non	cela me derange	cela me derange un peu	cela me derange un peu	cela me derange						cela me derange	cela me derange beaucoup	cela me derange								cela me derange un peu	cela me derange un peu	cela ne me derange pas	cela me derange	cela ne me derange pas					cela me derange
109	oui	non	oui	non	oui	non	non	non	non	non	non	non	non	non	non	non	oui	non	non	non	cela me derange		cela ne me derange pas		cela ne me derange pas												cela ne me derange pas			cela me derange un peu		cela ne me derange pas		cela me derange un peu
110	oui	oui	oui	non	oui	non	oui	oui	oui	oui	oui	oui	non	oui	oui	non	non	oui	oui	oui	cela me derange un peu	cela me derange un peu	cela me derange un peu		cela me derange		cela me derange	cela me derange un peu	cela me derange un peu	cela me derange un peu	cela ne me derange pas	cela me derange un peu		cela me derange un peu	cela me derange			cela me derange	cela me derange un peu	cela me derange un peu	cela me derange un peu	cela me derange un peu		cela me derange un peu		cela me derange	cela me derange un peu	cela ne me derange pas	cela me derange un peu
111	oui	oui	oui	non	oui	non	oui	non	non	oui	oui	oui	oui	oui	non	oui	non	oui	non	non	cela me derange beaucoup	cela ne me derange pas	cela me derange		cela me derange un peu		cela me derange un peu			cela me derange beaucoup	cela me derange beaucoup	cela ne me derange pas	cela ne me derange pas	cela ne me derange pas		cela me derange un peu		cela ne me derange pas		cela me derange	cela ne me derange pas	cela ne me derange pas		cela me derange un peu		cela me derange			cela me derange beaucoup
112		oui	oui	oui	oui	non	oui	oui		oui	oui	oui		non	oui		non	oui		oui		cela me derange un peu	cela me derange beaucoup	cela me derange beaucoup	cela me derange beaucoup		cela me derange beaucoup	cela me derange beaucoup		cela me derange beaucoup	cela me derange	cela me derange beaucoup			cela me derange un peu			cela me derange beaucoup			cela me derange	cela me derange beaucoup	cela me derange beaucoup	cela me derange beaucoup		cela me derange beaucoup	cela me derange beaucoup		cela me derange beaucoup
113	oui	oui	oui	oui	oui	non	oui	oui	non	oui	oui	oui	oui	non	non	non	non	non	non	non	cela me derange un peu	cela me derange	cela ne me derange pas	cela ne me derange pas	cela ne me derange pas		cela me derange un peu	cela me derange un peu		cela me derange beaucoup	cela me derange	cela me derange	cela me derange un peu							cela me derange un peu	cela me derange un peu	cela ne me derange pas	cela ne me derange pas	cela ne me derange pas		cela me derange un peu	cela ne me derange pas		cela me derange beaucoup
114	oui	non	oui	oui	non	non	oui	oui	non	non	non	oui	non	non	oui	oui	non	oui	non	non	cela me derange		cela me derange	cela me derange beaucoup			cela me derange	cela me derange				cela me derange beaucoup			cela me derange beaucoup	cela me derange		cela me derange beaucoup		cela me derange		cela me derange	cela me derange beaucoup			cela me derange	cela me derange
115	oui	oui	oui	oui	oui	oui	oui	oui	oui	oui	oui	oui	oui	oui		oui	non	oui	oui	oui	cela me derange beaucoup	cela me derange	cela me derange	cela me derange beaucoup	cela me derange un peu	cela me derange un peu	cela ne me derange pas	cela ne me derange pas	cela me derange beaucoup	cela me derange beaucoup	cela me derange	cela me derange un peu	cela ne me derange pas	cela ne me derange pas		cela ne me derange pas		cela me derange beaucoup	cela me derange un peu	cela me derange beaucoup	cela me derange un peu	cela me derange	cela me derange beaucoup	cela me derange un peu	cela me derange un peu	cela ne me derange pas	cela ne me derange pas	cela me derange beaucoup	cela me derange beaucoup
116	oui	oui	non	non	oui	non	non	non	oui	oui	oui	non	non	oui	non	non	non	oui	non	non	cela me derange beaucoup	cela me derange beaucoup			cela me derange un peu				cela me derange beaucoup	cela ne me derange pas	cela me derange un peu							cela me derange		cela me derange beaucoup	cela me derange beaucoup			cela ne me derange pas				cela me derange beaucoup	cela me derange un peu
117	oui	non	oui	non	oui	non	oui	non	non	oui	non	oui	oui	non	non	non	non	oui	oui	oui	cela me derange un peu		cela me derange un peu		cela me derange		cela me derange			cela ne me derange pas		cela me derange beaucoup	cela me derange un peu					cela me derange beaucoup	cela me derange un peu			cela me derange un peu		cela me derange		cela me derange un peu			cela me derange un peu
118	oui	non	non	oui	non	non	non	non	non	oui	oui	oui	non	non	non	non	non	non	non	oui	cela me derange un peu			cela me derange						cela me derange un peu	cela me derange un peu	cela ne me derange pas								cela me derange un peu			cela me derange						cela me derange un peu
119		oui	oui	oui	oui	oui	oui	oui	oui	oui	oui	oui	oui	oui	oui	oui	oui		oui	oui		cela me derange un peu	cela me derange un peu		cela me derange un peu	cela me derange un peu	cela me derange un peu	cela me derange beaucoup	cela me derange beaucoup	cela me derange beaucoup	cela me derange beaucoup	cela me derange beaucoup	cela me derange	cela me derange	cela me derange beaucoup	cela me derange	cela me derange un peu		cela ne me derange pas		cela me derange	cela me derange un peu	cela me derange un peu	cela me derange un peu		cela me derange un peu	cela me derange beaucoup	cela me derange beaucoup	cela me derange beaucoup
120	oui	oui	oui	oui	oui	oui	oui	oui	oui	oui	oui	oui	oui	oui	oui	oui	oui	non	oui	oui	cela me derange beaucoup	cela me derange	cela me derange	cela me derange beaucoup	cela me derange	cela me derange un peu	cela me derange	cela me derange beaucoup	cela me derange beaucoup	cela me derange	cela me derange	cela me derange beaucoup	cela me derange beaucoup	cela me derange un peu	cela me derange	cela me derange beaucoup	cela me derange beaucoup		cela me derange beaucoup	cela me derange beaucoup	cela me derange	cela me derange	cela me derange beaucoup	cela me derange	cela me derange un peu	cela me derange	cela me derange beaucoup	cela me derange beaucoup	cela me derange
121	oui	oui	oui	oui	oui	oui	oui	oui	oui	oui	oui	oui	oui	oui	oui	oui	oui	non	oui	oui	cela me derange beaucoup	cela me derange	cela me derange	cela me derange beaucoup	cela me derange	cela me derange un peu	cela me derange	cela me derange beaucoup	cela me derange beaucoup	cela me derange	cela me derange	cela me derange beaucoup	cela me derange beaucoup	cela me derange un peu	cela me derange	cela me derange beaucoup	cela me derange beaucoup		cela me derange beaucoup	cela me derange beaucoup	cela me derange	cela me derange	cela me derange beaucoup	cela me derange	cela me derange un peu	cela me derange	cela me derange beaucoup	cela me derange beaucoup	cela me derange
122	oui	non	oui	oui	non	oui	oui	oui	non	oui	non	oui	oui	non	non	non	non	non	oui	oui	cela me derange		cela ne me derange pas	cela me derange beaucoup		cela me derange un peu	cela me derange un peu	cela me derange		cela me derange un peu		cela me derange beaucoup	cela ne me derange pas						cela me derange	cela me derange		cela ne me derange pas	cela me derange beaucoup		cela me derange un peu	cela me derange un peu	cela me derange		cela me derange un peu
123	oui	non	oui	oui	non	oui	oui	oui	non	oui	non	oui	oui	non	non	non	non	non	oui	oui	cela me derange		cela ne me derange pas	cela me derange beaucoup		cela me derange un peu	cela me derange un peu	cela me derange		cela me derange un peu		cela me derange beaucoup	cela ne me derange pas						cela me derange	cela me derange		cela ne me derange pas	cela me derange beaucoup		cela me derange un peu	cela me derange un peu	cela me derange		cela me derange un peu
124	non	non	non	oui	non		non	non	non	oui	oui	non	non	non	non	non	non	oui	non	non				cela ne me derange pas						cela ne me derange pas	cela ne me derange pas							cela me derange un peu					cela ne me derange pas						cela ne me derange pas
125	oui	non	oui	oui	non	non	oui	non	oui	oui	oui	oui	non	non	non	oui	oui	oui	oui	oui	cela me derange beaucoup		cela me derange beaucoup	cela me derange			cela ne me derange pas		cela me derange beaucoup	cela me derange un peu	cela me derange un peu	cela me derange beaucoup				cela me derange	cela ne me derange pas	cela me derange	cela me derange un peu	cela me derange		cela me derange	cela me derange			cela ne me derange pas		cela me derange beaucoup	cela me derange un peu
127	oui	oui	non	non	oui		non	oui	oui	oui	oui	oui	non	oui	oui	oui		oui	oui	non	cela me derange	cela me derange beaucoup			cela me derange beaucoup			cela me derange beaucoup	cela me derange	cela me derange beaucoup		cela me derange beaucoup		cela me derange beaucoup		cela me derange beaucoup		cela me derange beaucoup	cela me derange					cela me derange beaucoup			cela me derange beaucoup	cela me derange	cela me derange beaucoup
128	oui	non	non	oui	oui	oui	oui	oui	non	oui	oui	oui	oui	oui	non	oui	oui	non	oui	oui	cela me derange			cela me derange	cela me derange beaucoup	cela me derange beaucoup	cela me derange beaucoup	cela me derange beaucoup		cela me derange beaucoup	cela me derange beaucoup	cela me derange beaucoup	cela me derange beaucoup	cela me derange beaucoup		cela me derange beaucoup	cela me derange beaucoup		cela me derange beaucoup	cela me derange			cela me derange	cela me derange	cela me derange beaucoup	cela me derange beaucoup	cela me derange beaucoup		cela me derange beaucoup
129	oui	oui	oui	oui		oui	oui	oui	oui	oui	oui	oui	oui	oui	oui	oui	non				cela me derange	cela me derange	cela me derange beaucoup	cela me derange beaucoup		cela ne me derange pas	cela me derange	cela ne me derange pas	cela me derange un peu	cela me derange	cela me derange	cela me derange beaucoup	cela ne me derange pas	cela me derange	cela me derange un peu	cela ne me derange pas				cela me derange un peu	cela me derange	cela me derange	cela me derange un peu		cela ne me derange pas	cela me derange	cela ne me derange pas	cela ne me derange pas	cela me derange
130	oui	oui	oui	non	oui	oui	oui	oui	non	oui	oui	non	oui	oui	oui	non	non	non	non	oui	cela me derange	cela ne me derange pas	cela me derange		cela me derange beaucoup	cela me derange	cela me derange un peu	cela me derange un peu		cela me derange beaucoup	cela me derange beaucoup		cela me derange beaucoup	cela me derange beaucoup	cela me derange beaucoup					cela me derange	cela ne me derange pas	cela me derange un peu		cela me derange beaucoup	cela me derange	cela me derange un peu	cela me derange un peu		cela me derange beaucoup
131	oui	non	oui	oui	oui	non	oui	non	oui	oui	oui	non	non	oui	oui	oui	non	non	non	oui	cela me derange beaucoup		cela ne me derange pas	cela me derange beaucoup	cela me derange beaucoup		cela me derange un peu		cela me derange beaucoup	cela me derange beaucoup	cela me derange beaucoup			cela me derange un peu	cela me derange beaucoup	cela ne me derange pas				cela me derange beaucoup		cela ne me derange pas	cela me derange beaucoup	cela me derange beaucoup		cela me derange un peu		cela me derange beaucoup	cela me derange beaucoup
132	oui	oui	oui	oui	oui	oui	oui	oui	oui	oui	oui	oui	non	oui	oui	oui	oui	oui	non	oui	cela me derange	cela me derange	cela me derange	cela me derange beaucoup	cela me derange beaucoup	cela me derange	cela me derange beaucoup	cela me derange	cela me derange beaucoup	cela me derange	cela me derange beaucoup	cela me derange beaucoup		cela me derange	cela me derange	cela me derange beaucoup	cela me derange	cela me derange		cela me derange	cela me derange	cela me derange	cela me derange beaucoup	cela me derange beaucoup	cela me derange	cela me derange beaucoup	cela me derange	cela me derange beaucoup	cela me derange
133	oui	oui	oui	oui	oui	oui	oui	oui	oui	oui	oui	oui	non	non	oui	oui	non	oui	oui	non	cela me derange beaucoup	cela me derange	cela me derange beaucoup	cela me derange beaucoup	cela me derange beaucoup	cela me derange beaucoup	cela me derange	cela me derange beaucoup	cela me derange beaucoup	cela me derange beaucoup	cela me derange beaucoup	cela me derange beaucoup			cela me derange	cela me derange beaucoup		cela me derange beaucoup	cela me derange beaucoup	cela me derange beaucoup	cela me derange	cela me derange	cela me derange beaucoup	cela me derange	cela me derange beaucoup	cela me derange	cela me derange beaucoup	cela me derange beaucoup	cela me derange beaucoup
135	oui	non	non	non	oui	non	oui	oui	oui	oui	oui	oui	oui	oui	oui	non	non	oui	non	non	cela me derange beaucoup				cela ne me derange pas		cela me derange beaucoup	cela me derange beaucoup	cela me derange beaucoup	cela me derange beaucoup	cela me derange beaucoup	cela me derange	cela me derange beaucoup	cela me derange	cela me derange beaucoup			cela me derange beaucoup		cela me derange beaucoup				cela ne me derange pas		cela me derange beaucoup	cela me derange beaucoup	cela me derange beaucoup	cela me derange beaucoup
136	oui	non	non	oui	non	oui	non	oui	non	oui	non	non	non	oui	oui	non	non	oui	non	non	cela me derange			cela me derange		cela me derange		cela me derange		cela me derange				cela me derange un peu	cela me derange			cela me derange beaucoup		cela me derange un peu			cela me derange		cela me derange		cela me derange un peu		cela me derange
137	oui	oui	oui	oui	oui	oui	oui	oui	non	oui	oui	oui	oui	oui	non	oui	oui	non	non	oui	cela me derange beaucoup	cela me derange	cela me derange beaucoup	cela me derange	cela me derange	cela me derange	cela me derange	cela me derange beaucoup		cela me derange beaucoup	cela me derange beaucoup	cela me derange beaucoup	cela me derange	cela me derange beaucoup		cela me derange un peu	cela me derange beaucoup			cela me derange beaucoup	cela me derange beaucoup	cela me derange beaucoup	cela me derange beaucoup	cela me derange	cela me derange	cela me derange	cela me derange beaucoup		cela me derange beaucoup
138	oui	non	oui	non	oui	non	oui	oui	oui	oui	oui	oui	oui	non	non	non	non	oui	non	oui	cela me derange		cela ne me derange pas		cela me derange		cela me derange	cela ne me derange pas	cela me derange	cela me derange beaucoup	cela me derange beaucoup	cela me derange beaucoup	cela me derange beaucoup					cela me derange un peu		cela me derange		cela ne me derange pas		cela me derange		cela me derange	cela ne me derange pas	cela me derange	cela me derange beaucoup
139	oui	oui	oui	oui	oui	oui	oui	oui	oui	oui	oui	oui	oui	oui	oui	oui	non	oui	oui	oui	cela me derange beaucoup	cela me derange un peu	cela me derange beaucoup	cela me derange beaucoup	cela me derange beaucoup	cela me derange un peu	cela me derange	cela me derange un peu	cela me derange	cela me derange	cela me derange un peu	cela ne me derange pas	cela me derange	cela me derange	cela ne me derange pas	cela ne me derange pas		cela me derange beaucoup	cela me derange beaucoup	cela me derange	cela me derange	cela me derange beaucoup		cela me derange beaucoup	cela me derange un peu	cela me derange	cela me derange un peu	cela me derange	cela me derange
140	oui	oui	oui	oui	non	non	oui	non	oui	oui	oui	oui	oui	non	oui	non	non	oui	non	non	cela me derange	cela me derange un peu	cela me derange beaucoup	cela me derange beaucoup			cela me derange		cela me derange un peu	cela me derange	cela me derange un peu	cela me derange	cela ne me derange pas		cela me derange un peu			cela me derange un peu		cela me derange	cela me derange un peu	cela me derange	cela me derange beaucoup			cela me derange		cela me derange un peu	cela me derange beaucoup
141	oui	non	oui	non	non	oui	non	oui	oui	oui	non	oui	non	non	oui	non	non	non	non	non	cela me derange un peu		cela ne me derange pas			cela me derange		cela me derange un peu	cela me derange	cela me derange un peu		cela me derange beaucoup			cela me derange un peu					cela ne me derange pas		cela ne me derange pas			cela me derange		cela ne me derange pas	cela me derange un peu	cela ne me derange pas
142	oui	non	oui	oui	oui	non	oui	oui	oui	oui	oui	oui	oui	oui	oui	non	oui	oui	oui	oui	cela me derange		cela me derange	cela me derange un peu	cela me derange un peu		cela me derange	cela me derange un peu	cela me derange un peu	cela me derange	cela me derange	cela me derange	cela ne me derange pas	cela me derange un peu	cela me derange un peu		cela ne me derange pas	cela me derange	cela me derange	cela me derange un peu		cela me derange un peu	cela me derange un peu	cela me derange un peu		cela me derange	cela me derange un peu	cela me derange un peu	cela me derange
143	non	non	oui	non	oui	non	oui	non	oui	oui	oui	non	oui	non	non	oui	non	non	non	non			cela me derange un peu		cela me derange un peu		cela me derange		cela me derange	cela me derange	cela me derange un peu		cela ne me derange pas			cela me derange un peu						cela me derange un peu		cela me derange un peu		cela me derange		cela me derange	cela me derange beaucoup
144	oui	non	oui	oui	oui	non	oui	non	oui	oui	oui	non	non	non	non	non	non	non	oui	oui	cela me derange beaucoup		cela me derange	cela me derange un peu	cela me derange un peu		cela me derange		cela me derange un peu	cela me derange	cela me derange								cela me derange	cela me derange beaucoup		cela me derange	cela me derange un peu	cela ne me derange pas		cela me derange		cela me derange un peu	cela me derange
145	oui	oui	oui	oui	oui	oui	oui	non	oui	oui	oui	oui	oui	non	oui	non	non	oui	oui	oui	cela me derange beaucoup	cela me derange	cela me derange un peu	cela me derange	cela me derange	cela me derange un peu	cela me derange beaucoup		cela me derange beaucoup	cela me derange beaucoup	cela me derange	cela me derange beaucoup	cela me derange un peu		cela me derange un peu			cela me derange beaucoup	cela me derange beaucoup	cela me derange beaucoup	cela me derange	cela me derange un peu	cela me derange	cela me derange	cela me derange un peu	cela me derange beaucoup		cela me derange beaucoup	cela me derange beaucoup
146	oui	oui	oui	oui	oui	non	oui	non	oui	non	non	oui	non	non	non	non	non	non	non	non	cela me derange un peu	cela me derange beaucoup	cela me derange un peu	cela me derange un peu	cela me derange un peu		cela me derange un peu		cela me derange			cela me derange								cela me derange un peu	cela me derange beaucoup	cela me derange un peu	cela me derange un peu	cela me derange un peu		cela me derange un peu		cela me derange
147	oui	non	non	oui	non	non	non	oui	non	oui	non	non	non	non	non	non	non	non	non	oui	cela me derange beaucoup			cela me derange un peu				cela me derange		cela me derange un peu										cela me derange beaucoup			cela ne me derange pas				cela me derange		cela me derange
148	oui	oui	oui	oui	oui	non	non	oui	oui	oui	oui	oui	non	non	non	oui	non	oui	non	oui	cela me derange	cela me derange un peu	cela me derange	cela me derange	cela me derange			cela me derange	cela me derange	cela me derange	cela me derange	cela me derange				cela me derange beaucoup		cela me derange		cela me derange	cela me derange un peu	cela me derange	cela me derange	cela me derange			cela me derange	cela me derange	cela me derange
149	oui	non	oui	non	oui	non	oui	non	non	non	non	oui	non	non	oui	non	non	non	non	non	cela me derange un peu		cela me derange		cela me derange		cela me derange					cela me derange beaucoup			cela me derange					cela ne me derange pas		cela me derange		cela ne me derange pas		cela ne me derange pas
150	oui	oui	oui	oui	oui	non	oui	oui	non	oui		oui	oui		non			non	non	non	cela me derange beaucoup	cela me derange beaucoup	cela me derange beaucoup	cela me derange beaucoup	cela me derange		cela me derange	cela me derange		cela me derange beaucoup		cela me derange beaucoup	cela me derange beaucoup							cela me derange beaucoup	cela me derange beaucoup		cela me derange beaucoup	cela me derange			cela me derange beaucoup		cela me derange beaucoup
151	oui	non	oui	oui	non	non	oui	non	oui	non	non	oui	oui	non	non	non	non	non	non	oui	cela me derange un peu		cela me derange un peu	cela me derange un peu			cela me derange un peu		cela me derange			cela me derange beaucoup	cela me derange un peu							cela me derange un peu		cela me derange	cela me derange un peu			cela me derange un peu		cela me derange
152	oui	oui	oui	oui	oui	oui	oui	non	oui	oui	oui	oui	oui	oui	non	non	oui	non	oui	oui	cela me derange un peu	cela ne me derange pas	cela me derange un peu	cela me derange un peu	cela me derange un peu	cela ne me derange pas	cela me derange		cela me derange beaucoup	cela me derange	cela me derange un peu	cela me derange un peu	cela ne me derange pas	cela me derange			cela ne me derange pas		cela ne me derange pas	cela me derange un peu	cela ne me derange pas	cela ne me derange pas	cela me derange un peu	cela me derange un peu	cela ne me derange pas	cela me derange		cela me derange beaucoup	cela me derange
153	oui	non	non	oui	oui	non	non	oui	oui	oui	non	oui	oui	non	oui	non	non	oui	non	non	cela me derange beaucoup			cela me derange beaucoup	cela me derange			cela me derange	cela me derange	cela me derange un peu		cela me derange beaucoup	cela me derange		cela me derange un peu			cela me derange un peu		cela me derange beaucoup			cela me derange beaucoup	cela me derange			cela me derange	cela me derange	cela me derange un peu
154	oui	oui		non	oui	non	oui	non	oui	oui	oui	oui	non	oui	oui	non	non	non	non	oui	cela me derange	cela me derange			cela me derange un peu				cela me derange	cela me derange beaucoup	cela me derange un peu	cela me derange un peu		cela me derange beaucoup	cela me derange un peu					cela me derange un peu	cela me derange			cela me derange un peu		cela me derange un peu		cela me derange	cela me derange beaucoup
155	oui	oui	oui	oui	oui	non		oui	oui	oui	oui	oui	oui	oui	oui	non	oui	oui	oui	oui	cela me derange	cela me derange un peu	cela me derange	cela me derange un peu	cela me derange			cela me derange	cela me derange beaucoup	cela me derange beaucoup	cela me derange	cela me derange beaucoup	cela ne me derange pas	cela me derange un peu	cela me derange		cela ne me derange pas	cela me derange un peu	cela me derange	cela me derange	cela ne me derange pas	cela me derange un peu	cela ne me derange pas	cela me derange			cela me derange	cela me derange	cela me derange
156	oui	non	oui	oui	non		non		oui	oui	oui	non	oui			non		non		non	cela me derange		cela me derange	cela me derange un peu					cela me derange beaucoup	cela me derange un peu	cela me derange un peu		cela me derange un peu							cela me derange		cela me derange	cela me derange un peu					cela me derange beaucoup	cela me derange un peu
157	oui	non	oui	oui	oui	non	oui	non	oui	oui	oui	oui	oui	oui	non	non	non	oui	oui	oui	cela me derange		cela ne me derange pas	cela me derange	cela me derange un peu		cela me derange		cela me derange beaucoup	cela me derange un peu	cela ne me derange pas	cela me derange un peu	cela me derange un peu	cela me derange un peu				cela me derange beaucoup	cela me derange	cela me derange		cela ne me derange pas	cela me derange un peu	cela me derange un peu		cela me derange		cela me derange beaucoup	cela me derange un peu
158	oui					non											non				cela me derange																			cela me derange beaucoup
159	oui	non	non	non	oui	non	oui	non	non	oui	oui	oui	non		oui	non	non	oui	non	non	cela me derange				cela me derange un peu		cela me derange un peu			cela me derange un peu	cela me derange	cela me derange beaucoup			cela me derange beaucoup			cela ne me derange pas		cela me derange un peu				cela ne me derange pas		cela me derange un peu			cela me derange un peu
160	non	non	non	oui	oui	non	oui	non	non	oui	non	non	oui	non	non	non	non	non	non	non				cela ne me derange pas	cela ne me derange pas		cela me derange un peu			cela ne me derange pas			cela me derange										cela ne me derange pas	cela ne me derange pas		cela ne me derange pas			cela me derange un peu
161	oui	oui	oui	oui	oui	non	oui	oui	oui	oui	oui	oui	oui	non	oui	oui	non	oui	non	oui	cela me derange beaucoup	cela me derange beaucoup	cela me derange	cela me derange beaucoup	cela me derange un peu		cela me derange un peu	cela me derange	cela me derange	cela me derange	cela me derange un peu	cela me derange	cela me derange beaucoup		cela ne me derange pas	cela me derange un peu		cela me derange un peu		cela me derange beaucoup	cela me derange	cela me derange un peu	cela me derange beaucoup	cela ne me derange pas		cela ne me derange pas	cela me derange un peu	cela me derange	cela me derange
162	oui	non	oui	oui	non	oui	oui	oui	oui	oui	oui	non	non	non	oui	non	non	non	oui	oui	cela me derange		cela me derange un peu	cela me derange un peu		cela me derange	cela me derange beaucoup	cela me derange un peu	cela me derange	cela me derange un peu	cela me derange un peu				cela me derange				cela me derange un peu	cela me derange beaucoup		cela me derange un peu	cela me derange un peu		cela me derange	cela me derange beaucoup	cela me derange un peu	cela me derange un peu	cela me derange beaucoup
163	non	non	non	oui	non	non	oui	non	non	non	non	oui	non	non	non	non	non	oui	non	non				cela ne me derange pas			cela me derange un peu					cela ne me derange pas						cela ne me derange pas					cela me derange un peu			cela me derange un peu
164	oui	oui	oui	oui	oui	oui	oui	non	oui	oui	oui	oui	oui	non	non	non	non	oui	non	non	cela me derange	cela me derange un peu	cela me derange un peu	cela ne me derange pas	cela me derange un peu	cela me derange un peu	cela me derange beaucoup		cela me derange	cela me derange un peu	cela me derange	cela me derange	cela me derange un peu					cela me derange		cela me derange	cela ne me derange pas	cela me derange un peu	cela ne me derange pas	cela me derange un peu	cela me derange un peu	cela me derange beaucoup		cela me derange	cela me derange
165	oui			oui	oui	oui	oui	oui	oui	oui	oui	oui	oui	oui	oui	non	non	oui	non	non	cela me derange			cela me derange	cela me derange	cela me derange		cela me derange beaucoup	cela me derange beaucoup	cela me derange beaucoup	cela me derange	cela me derange beaucoup	cela me derange	cela me derange	cela me derange			cela me derange beaucoup		cela me derange			cela me derange beaucoup	cela me derange	cela me derange		cela me derange beaucoup	cela me derange beaucoup	cela me derange beaucoup
166	oui	non	non	oui	oui	non	oui	non	oui	non	non	non	non	oui	non	non	non	oui	oui	oui	cela me derange			cela me derange beaucoup	cela me derange un peu		cela me derange beaucoup		cela me derange beaucoup					cela me derange beaucoup				cela me derange beaucoup	cela me derange	cela me derange			cela me derange beaucoup	cela me derange un peu		cela me derange beaucoup		cela me derange beaucoup
167	oui	oui	oui	oui	oui	non	oui	oui	oui	oui	oui	oui	non	oui	oui	oui	oui	non	non	oui	cela me derange	cela ne me derange pas	cela me derange un peu	cela me derange beaucoup	cela me derange beaucoup		cela me derange beaucoup	cela me derange un peu	cela me derange beaucoup	cela me derange beaucoup	cela me derange beaucoup	cela me derange un peu		cela ne me derange pas	cela me derange beaucoup	cela me derange	cela ne me derange pas			cela me derange beaucoup	cela ne me derange pas	cela ne me derange pas	cela me derange	cela me derange beaucoup		cela me derange beaucoup	cela me derange un peu	cela me derange beaucoup	cela me derange beaucoup
169		oui	oui	oui	oui	oui	non	non	oui	oui	oui	oui	non	oui	non	oui	oui	non	non	oui		cela me derange	cela me derange un peu	cela me derange beaucoup	cela me derange beaucoup	cela me derange			cela me derange	cela me derange	cela me derange	cela me derange		cela me derange un peu		cela me derange un peu	cela ne me derange pas				cela me derange	cela ne me derange pas	cela me derange	cela me derange beaucoup	cela me derange			cela me derange un peu	cela me derange
170	oui	non	oui	non	oui	oui	non	non	non	oui	non	non	non	non	non	non	non	non	non	non	cela me derange		cela ne me derange pas		cela me derange	cela me derange un peu				cela me derange un peu										cela me derange		cela ne me derange pas		cela me derange	cela me derange un peu				cela me derange un peu
171	oui	oui	oui	oui	oui	non	oui	non	oui	oui	oui	oui	oui	oui	oui	oui	oui	non	oui	oui	cela me derange beaucoup	cela me derange beaucoup	cela me derange	cela me derange beaucoup	cela me derange beaucoup		cela me derange beaucoup		cela me derange beaucoup	cela me derange beaucoup	cela me derange beaucoup	cela me derange beaucoup	cela me derange beaucoup	cela me derange beaucoup	cela me derange	cela me derange	cela me derange beaucoup		cela me derange	cela me derange beaucoup	cela me derange beaucoup	cela me derange beaucoup	cela me derange beaucoup	cela me derange beaucoup		cela me derange beaucoup		cela me derange beaucoup	cela me derange beaucoup
172	non	non	oui	oui	non	non	oui	non	non	non	oui	oui	oui	non	non	non	non	non	oui	oui			cela ne me derange pas	cela me derange un peu			cela me derange un peu				cela me derange un peu	cela me derange un peu	cela me derange un peu						cela me derange			cela ne me derange pas	cela me derange un peu			cela me derange un peu
173	non	non	oui	non	non	non	oui	non	non	non	non	oui	non	non	oui	non	non	non	non	oui			cela ne me derange pas				cela ne me derange pas					cela me derange un peu			cela me derange un peu							cela ne me derange pas				cela ne me derange pas
174	oui	oui	oui	non	oui	oui	oui	non	oui	oui	oui	oui	oui	non	non	non	non	oui	oui	oui	cela me derange	cela me derange un peu	cela ne me derange pas		cela me derange	cela ne me derange pas	cela me derange		cela me derange beaucoup	cela me derange	cela ne me derange pas	cela me derange beaucoup	cela ne me derange pas					cela me derange	cela me derange un peu	cela me derange	cela me derange un peu	cela ne me derange pas		cela me derange un peu	cela ne me derange pas	cela me derange		cela me derange beaucoup	cela me derange beaucoup
175	non	non	non	non	oui	non	non	non		non		non		non	non	non			non	non					cela me derange beaucoup																			cela me derange un peu
176	non	non	oui	oui	non	non	non	non	oui	non	oui	oui	non	oui	non	non	non	non	non	non			cela ne me derange pas	cela me derange un peu					cela me derange		cela me derange un peu	cela me derange un peu		cela me derange un peu								cela ne me derange pas	cela me derange un peu					cela me derange
177	oui	non	oui	oui	non	non	oui	oui	non	non	oui	oui	non	non	oui	non	non	oui	non	non	cela me derange		cela me derange	cela me derange beaucoup			cela me derange beaucoup	cela me derange beaucoup			cela me derange	cela me derange			cela me derange			cela me derange beaucoup		cela me derange		cela me derange	cela me derange				cela me derange beaucoup
179	oui	oui	non	non	non	non	oui	non	non	non	oui	oui	oui	non	non	non	oui	non	oui	non	cela me derange un peu	cela me derange un peu					cela me derange				cela me derange un peu	cela me derange	cela me derange un peu				cela ne me derange pas		cela me derange	cela me derange un peu	cela me derange un peu					cela me derange
180	oui	oui	oui	oui	oui	non	oui	non	oui	oui	oui	oui	non	non	non	non	non	oui	non	oui	cela me derange beaucoup	cela me derange un peu	cela me derange	cela me derange beaucoup	cela me derange un peu		cela me derange beaucoup		cela me derange beaucoup	cela me derange beaucoup	cela me derange	cela me derange beaucoup						cela me derange beaucoup		cela me derange beaucoup	cela me derange un peu	cela me derange	cela me derange beaucoup	cela me derange un peu		cela me derange beaucoup		cela me derange beaucoup	cela me derange beaucoup
181	oui	non	oui	oui	non	non	non	non	non	oui	non	oui	non	non	non	non	non	oui	non	non	cela me derange un peu		cela me derange un peu	cela me derange un peu						cela me derange un peu		cela me derange						cela me derange un peu		cela me derange un peu		cela me derange un peu	cela me derange un peu						cela me derange
182	oui	oui	oui	oui	oui	oui	oui	oui	oui	oui	oui	oui	oui	oui	oui	oui	non	oui	oui	oui	cela me derange beaucoup	cela me derange	cela ne me derange pas	cela me derange un peu	cela me derange un peu	cela me derange un peu	cela me derange	cela me derange beaucoup	cela me derange un peu	cela me derange beaucoup	cela me derange beaucoup	cela me derange beaucoup	cela me derange beaucoup	cela me derange un peu	cela me derange	cela me derange un peu		cela me derange beaucoup	cela me derange beaucoup	cela me derange beaucoup	cela me derange	cela ne me derange pas	cela me derange un peu	cela me derange un peu	cela me derange un peu	cela me derange	cela me derange beaucoup	cela me derange un peu	cela me derange beaucoup
183	oui	oui	oui	oui	non	oui	oui	oui	oui	oui	oui	oui	non	oui	oui	non	non	oui	oui	non	cela me derange un peu	cela me derange un peu	cela me derange un peu	cela me derange		cela ne me derange pas	cela me derange un peu	cela me derange	cela me derange beaucoup	cela me derange beaucoup	cela me derange beaucoup	cela me derange beaucoup		cela me derange	cela me derange beaucoup			cela ne me derange pas	cela ne me derange pas	cela me derange	cela me derange un peu	cela ne me derange pas	cela me derange		cela ne me derange pas	cela me derange un peu	cela me derange	cela me derange beaucoup	cela me derange beaucoup
184	oui	oui	oui	non	oui	non	oui	non	oui	oui	oui	oui	non	non		oui	oui	non	non	non	cela me derange	cela me derange	cela me derange		cela me derange beaucoup		cela me derange un peu		cela me derange beaucoup	cela me derange un peu	cela me derange	cela me derange beaucoup				cela me derange un peu	cela me derange un peu			cela me derange un peu	cela me derange	cela me derange		cela me derange beaucoup		cela me derange un peu		cela me derange beaucoup	cela me derange un peu
185	oui	oui	non	oui	non	oui	oui	non	non	oui	oui	oui	non	non	non	non	non	non	non	non	cela me derange un peu	cela me derange un peu		cela ne me derange pas		cela me derange un peu	cela me derange			cela me derange un peu	cela me derange un peu	cela me derange								cela me derange un peu	cela ne me derange pas		cela ne me derange pas		cela me derange un peu	cela me derange			cela ne me derange pas
186	oui	non	non	oui	oui	non	oui	non	oui	oui	oui	oui	non	non	non	non	non	non	non	oui	cela me derange beaucoup			cela me derange beaucoup	cela me derange		cela me derange		cela me derange beaucoup	cela me derange	cela me derange	cela me derange beaucoup								cela me derange beaucoup			cela me derange beaucoup	cela me derange		cela me derange		cela me derange beaucoup	cela me derange
187	oui	oui	non	oui																	cela me derange beaucoup	cela me derange un peu		cela me derange un peu																cela me derange beaucoup	cela me derange un peu		cela me derange
188		non	oui	oui	non	oui	oui	oui	oui	oui	oui	oui	non	non	oui	non	non	oui	oui	oui			cela me derange un peu	cela me derange un peu		cela me derange un peu	cela me derange un peu	cela me derange un peu	cela me derange un peu	cela me derange	cela me derange	cela me derange beaucoup			cela me derange			cela me derange beaucoup	cela me derange un peu			cela me derange un peu	cela me derange un peu		cela me derange un peu	cela me derange un peu	cela me derange un peu	cela me derange un peu	cela me derange
189	oui	oui	oui	oui	oui	oui	oui	oui	oui	oui	oui	oui	non	oui	oui	non	non	oui	oui	oui	cela me derange beaucoup	cela me derange un peu	cela me derange un peu	cela me derange beaucoup	cela me derange beaucoup	cela me derange un peu	cela me derange beaucoup	cela me derange beaucoup	cela me derange beaucoup	cela me derange	cela me derange	cela me derange		cela me derange	cela me derange			cela me derange beaucoup	cela me derange un peu	cela me derange beaucoup	cela me derange un peu	cela ne me derange pas	cela me derange	cela me derange	cela me derange un peu	cela me derange	cela me derange un peu	cela me derange un peu	cela me derange beaucoup
190	oui	oui	oui	oui	oui	oui	oui	oui	oui	oui	oui	oui	oui	oui	oui	oui	non	oui	oui	oui	cela me derange beaucoup	cela me derange		cela me derange un peu	cela ne me derange pas	cela ne me derange pas	cela me derange	cela me derange beaucoup	cela ne me derange pas	cela me derange beaucoup	cela me derange un peu	cela me derange un peu	cela me derange	cela me derange beaucoup	cela me derange beaucoup	cela me derange		cela me derange un peu	cela ne me derange pas	cela me derange beaucoup	cela me derange	cela me derange un peu	cela me derange un peu	cela ne me derange pas	cela ne me derange pas	cela me derange beaucoup	cela me derange beaucoup	cela me derange un peu	cela me derange beaucoup
191	oui	non	non	oui	non	non	oui	non	oui	non	non	oui	oui	non	oui	non	oui	oui	non	non	cela me derange un peu			cela me derange un peu			cela ne me derange pas		cela me derange un peu			cela me derange un peu	cela me derange un peu		cela me derange un peu		cela ne me derange pas	cela ne me derange pas		cela ne me derange pas			cela me derange un peu			cela ne me derange pas		cela me derange un peu
192	oui	oui	oui	oui	oui	oui	oui	oui	oui	oui	oui	oui	oui	oui	oui	oui	oui	oui	oui	non	cela me derange beaucoup	cela me derange	cela me derange un peu	cela me derange un peu	cela me derange un peu	cela me derange	cela me derange	cela me derange beaucoup	cela me derange	cela me derange beaucoup	cela me derange	cela me derange un peu	cela me derange un peu	cela me derange	cela me derange	cela me derange un peu	cela ne me derange pas	cela me derange beaucoup	cela me derange	cela me derange beaucoup	cela me derange	cela me derange	cela me derange un peu	cela me derange un peu	cela me derange	cela me derange un peu	cela me derange beaucoup	cela me derange	cela me derange beaucoup
193	oui	oui	non	non	oui	non	oui	non	oui	oui	oui	oui	oui	non	oui	non	non	oui	non	non	cela me derange un peu	cela me derange			cela me derange un peu		cela ne me derange pas		cela me derange un peu	cela me derange beaucoup	cela me derange	cela me derange un peu	cela me derange		cela me derange beaucoup			cela me derange beaucoup		cela me derange un peu	cela me derange un peu			cela ne me derange pas		cela ne me derange pas		cela me derange un peu	cela me derange
194	oui	oui	oui	oui	oui	oui	oui	oui	oui	oui	oui	oui	oui	oui	oui	non	non	oui	non	non	cela me derange	cela me derange beaucoup	cela me derange	cela me derange beaucoup	cela me derange	cela me derange un peu	cela me derange beaucoup	cela me derange beaucoup	cela me derange beaucoup	cela me derange beaucoup	cela me derange beaucoup	cela me derange beaucoup	cela me derange un peu	cela me derange				cela me derange beaucoup		cela me derange	cela me derange	cela me derange un peu	cela me derange beaucoup		cela ne me derange pas	cela me derange	cela me derange un peu	cela me derange beaucoup	cela me derange beaucoup
195	oui	oui	oui	oui	oui	oui	oui	oui	oui	oui	oui	oui	oui	oui	oui	oui	oui	non	non	oui	cela me derange beaucoup	cela me derange un peu	cela me derange un peu	cela me derange un peu	cela me derange beaucoup	cela me derange beaucoup	cela me derange beaucoup	cela me derange beaucoup	cela me derange un peu	cela me derange beaucoup	cela me derange beaucoup	cela me derange beaucoup	cela me derange beaucoup	cela me derange beaucoup	cela me derange beaucoup	cela me derange beaucoup	cela me derange un peu			cela me derange beaucoup	cela me derange un peu	cela me derange un peu	cela me derange un peu	cela me derange beaucoup	cela me derange beaucoup	cela me derange beaucoup	cela me derange beaucoup	cela ne me derange pas	cela me derange beaucoup
196	oui	non	oui	non	non	non	oui	non	non	non	oui	non	oui	non	non	non	oui	non	oui	oui	cela me derange		cela me derange				cela me derange un peu				cela me derange un peu		cela me derange				cela me derange un peu		cela me derange	cela me derange		cela me derange				cela me derange un peu
197	oui	oui	oui	non	non	oui	oui	non	oui	oui	oui	oui	oui	oui	non	non	non	non	non	oui	cela me derange un peu	cela me derange	cela me derange			cela me derange	cela me derange		cela me derange	cela me derange beaucoup	cela me derange	cela me derange	cela me derange un peu	cela me derange un peu						cela me derange beaucoup	cela me derange	cela me derange un peu			cela me derange	cela me derange		cela me derange	cela me derange beaucoup
198	oui	non	non	non	oui		oui	non		oui	oui	oui	oui	non	oui	non	oui	oui	non	non	cela me derange beaucoup				cela me derange		cela me derange beaucoup			cela me derange	cela me derange beaucoup	cela me derange	cela ne me derange pas		cela me derange un peu		cela me derange un peu	cela me derange beaucoup		cela me derange				cela me derange		cela me derange beaucoup			cela me derange
199	non	non	oui	non	non	non	oui	non	oui	non	non	oui	non	non	non	non	non	oui	oui	non			cela me derange un peu				cela me derange		cela me derange un peu			cela me derange						cela me derange	cela me derange			cela me derange un peu				cela me derange		cela me derange un peu
200	oui	non	oui	oui	non	non	non	oui	oui	non	oui	oui	non	non	non	non	non	oui	non	oui	cela me derange		cela me derange	cela me derange beaucoup				cela me derange	cela me derange beaucoup		cela me derange	cela ne me derange pas						cela me derange beaucoup		cela me derange		cela me derange	cela me derange				cela me derange	cela me derange beaucoup
201	oui	oui	non	non	non	non	oui	oui	oui	oui	oui	oui	oui	non	oui	non	oui	oui	non	non	cela me derange un peu	cela ne me derange pas					cela me derange	cela me derange un peu	cela me derange un peu	cela me derange beaucoup	cela me derange	cela me derange un peu	cela ne me derange pas		cela me derange		cela ne me derange pas	cela me derange un peu		cela me derange un peu	cela ne me derange pas					cela me derange	cela me derange un peu	cela me derange	cela me derange beaucoup
202	oui	oui	oui	oui	non	oui	oui	non	non	non	non	oui	oui	oui	oui	oui	oui	non	oui	oui	cela me derange	cela me derange un peu	cela ne me derange pas	cela me derange beaucoup		cela me derange un peu	cela me derange un peu					cela me derange beaucoup	cela me derange un peu	cela me derange un peu	cela ne me derange pas	cela me derange beaucoup	cela ne me derange pas		cela ne me derange pas	cela me derange un peu	cela me derange un peu	cela ne me derange pas	cela me derange beaucoup		cela me derange un peu	cela me derange un peu
203	non	non	oui	oui	non	non	oui	non	oui	non	oui	oui	non	non	non	non	non	non	non	non			cela ne me derange pas	cela me derange un peu			cela me derange beaucoup		cela me derange un peu		cela me derange	cela me derange										cela ne me derange pas	cela ne me derange pas			cela me derange beaucoup		cela me derange un peu
204	oui	oui	oui	oui	non	non	non	oui	oui	oui	oui	oui	non	non	oui	oui	oui	oui	non	non	cela me derange beaucoup	cela me derange un peu	cela me derange	cela me derange beaucoup				cela me derange	cela ne me derange pas	cela me derange	cela me derange beaucoup	cela me derange beaucoup			cela me derange beaucoup	cela me derange	cela ne me derange pas	cela me derange un peu		cela me derange	cela me derange un peu	cela me derange	cela me derange beaucoup				cela me derange	cela ne me derange pas	cela me derange
205	oui	non	oui	oui	oui	non	oui	oui	oui	oui	oui	oui	oui	non	oui	oui	oui	non	non	oui	cela me derange un peu		cela ne me derange pas	cela ne me derange pas	cela me derange un peu		cela ne me derange pas	cela ne me derange pas	cela me derange un peu	cela ne me derange pas	cela ne me derange pas	cela ne me derange pas	cela ne me derange pas		cela ne me derange pas	cela me derange	cela me derange un peu			cela me derange beaucoup		cela ne me derange pas	cela ne me derange pas	cela me derange un peu		cela ne me derange pas	cela ne me derange pas	cela me derange un peu	cela me derange beaucoup
206	oui	non	oui	oui	oui	oui	non	non	oui	oui	oui	oui	non	oui	oui	non	non	oui	oui	oui	cela me derange		cela me derange un peu	cela me derange	cela me derange un peu	cela ne me derange pas			cela me derange beaucoup	cela me derange beaucoup	cela me derange	cela me derange beaucoup		cela me derange un peu	cela me derange un peu			cela me derange beaucoup	cela me derange un peu	cela me derange		cela me derange un peu	cela me derange	cela me derange un peu	cela ne me derange pas			cela me derange beaucoup	cela me derange beaucoup
207	non	non	non	non	non	non	oui	non	non	non	oui	oui	non	oui	oui	non	non	non	non	oui							cela me derange un peu				cela me derange un peu	cela me derange un peu		cela me derange	cela me derange un peu											cela me derange un peu
208	oui	oui	oui	oui	non	non	oui	non	oui	non	oui	oui	non	non	oui	non	non	oui	non	non	cela me derange	cela me derange	cela me derange	cela me derange un peu			cela me derange beaucoup		cela me derange beaucoup		cela me derange beaucoup	cela me derange beaucoup			cela me derange			cela me derange		cela ne me derange pas	cela me derange un peu		cela me derange un peu			cela me derange beaucoup		cela me derange beaucoup
209	oui	oui	oui	oui	non	non	oui	oui	oui	oui	oui	oui	oui	oui	oui	non	non	oui	non	oui	cela me derange	cela ne me derange pas	cela me derange beaucoup	cela me derange beaucoup			cela ne me derange pas	cela ne me derange pas	cela me derange beaucoup	cela me derange beaucoup	cela me derange beaucoup	cela me derange beaucoup	cela me derange	cela me derange	cela me derange beaucoup			cela me derange		cela me derange beaucoup	cela ne me derange pas	cela me derange	cela me derange			cela ne me derange pas	cela ne me derange pas	cela me derange beaucoup	cela me derange beaucoup
210	oui	oui	oui	oui	non	non	oui	oui	oui	oui	oui	oui	oui	oui	oui	oui	non	oui	non	oui	cela ne me derange pas	cela me derange	cela me derange	cela me derange un peu			cela me derange	cela me derange un peu	cela me derange	cela me derange	cela me derange	cela me derange	cela me derange beaucoup	cela me derange beaucoup	cela me derange un peu	cela me derange un peu		cela me derange beaucoup		cela me derange beaucoup	cela me derange beaucoup	cela me derange beaucoup	cela ne me derange pas			cela me derange	cela me derange un peu	cela me derange	cela me derange
211	oui	oui	oui	oui	oui	oui	oui	oui	non	oui	non	non	oui	oui	oui	non	non	non	non	non	cela me derange	cela me derange beaucoup	cela me derange	cela ne me derange pas	cela ne me derange pas	cela me derange	cela me derange beaucoup	cela me derange		cela me derange beaucoup			cela me derange beaucoup	cela me derange beaucoup	cela me derange beaucoup					cela me derange	cela me derange	cela me derange beaucoup	cela ne me derange pas	cela ne me derange pas	cela ne me derange pas	cela me derange	cela me derange un peu		cela me derange
212	oui	oui	oui	oui	non	non	oui	non	oui	oui	non	oui	oui	oui	non	oui	oui	oui	non	non	cela me derange un peu	cela me derange	cela me derange un peu	cela me derange un peu					cela me derange un peu	cela me derange beaucoup		cela me derange	cela me derange un peu	cela me derange un peu		cela me derange un peu	cela me derange	cela me derange		cela me derange un peu	cela me derange	cela me derange un peu	cela me derange un peu			cela me derange un peu		cela me derange	cela me derange
213	oui	oui	oui	oui	non	non	oui	oui	oui	oui	oui	oui	non	non	oui	non	non	oui	non	non	cela me derange un peu	cela ne me derange pas	cela me derange beaucoup	cela me derange beaucoup			cela me derange beaucoup	cela me derange beaucoup	cela me derange beaucoup	cela ne me derange pas	cela me derange beaucoup	cela me derange beaucoup			cela me derange beaucoup			cela me derange beaucoup		cela me derange un peu	cela ne me derange pas	cela me derange	cela me derange beaucoup			cela me derange beaucoup	cela me derange beaucoup	cela me derange un peu	cela me derange beaucoup
214	oui	oui	oui	oui	non	non	oui	oui	oui	oui	oui	oui	non	non	oui	non	non	oui	oui	non	cela me derange un peu	cela me derange un peu	cela me derange	cela me derange			cela me derange beaucoup	cela me derange	cela me derange beaucoup	cela me derange beaucoup	cela me derange	cela me derange beaucoup			cela me derange			cela me derange beaucoup	cela me derange beaucoup	cela me derange un peu	cela me derange	cela me derange	cela me derange			cela me derange beaucoup	cela me derange	cela me derange beaucoup	cela me derange beaucoup
215	oui	oui	oui	non	non	oui	oui	oui	oui	oui	non	oui	oui	oui	oui	non	non	oui	non	non	cela me derange	cela me derange un peu	cela me derange un peu			cela me derange un peu	cela me derange	cela me derange beaucoup	cela me derange	cela me derange		cela me derange beaucoup	cela me derange beaucoup	cela me derange	cela me derange beaucoup			cela me derange un peu		cela me derange un peu	cela me derange un peu	cela me derange un peu			cela me derange un peu	cela me derange	cela me derange	cela me derange	cela me derange
216	oui	oui	oui	oui	non	non	non	oui	oui	oui	oui	oui	non	oui	oui	oui	non	oui	oui	oui	cela ne me derange pas	cela ne me derange pas	cela me derange un peu	cela ne me derange pas				cela ne me derange pas	cela me derange beaucoup	cela me derange	cela me derange	cela me derange un peu		cela me derange	cela me derange	cela me derange		cela ne me derange pas	cela me derange un peu	cela ne me derange pas	cela ne me derange pas	cela ne me derange pas	cela ne me derange pas				cela ne me derange pas	cela me derange	cela me derange un peu
217	oui	oui	oui	oui	non	non	oui	oui	oui	oui	oui	oui	oui	oui	non	oui	oui	oui	non	oui	cela me derange beaucoup	cela me derange beaucoup	cela me derange	cela me derange beaucoup			cela me derange beaucoup	cela me derange beaucoup	cela me derange beaucoup	cela me derange beaucoup	cela me derange	cela me derange un peu	cela ne me derange pas	cela me derange beaucoup		cela me derange	cela me derange beaucoup	cela me derange un peu		cela me derange beaucoup	cela me derange	cela me derange un peu	cela me derange beaucoup			cela me derange un peu	cela me derange un peu	cela ne me derange pas	cela me derange
218	oui	non	oui	oui	non	non	non	oui	non	oui	oui	non	oui	non	non	non	non	oui	oui	oui	cela me derange beaucoup		cela me derange	cela me derange				cela me derange un peu		cela me derange	cela me derange		cela me derange					cela me derange beaucoup	cela me derange un peu	cela me derange beaucoup		cela me derange	cela me derange				cela me derange un peu		cela me derange beaucoup
219	oui	non	oui	oui	non	non	non	non	non	oui	non	oui	non	non	non	non	non	oui	non	oui	cela me derange un peu		cela ne me derange pas	cela me derange un peu								cela me derange beaucoup						cela me derange beaucoup		cela me derange		cela ne me derange pas	cela ne me derange pas						cela me derange
220	oui	oui	non	non	oui	oui	non	non	non	non	oui	non	non	non	non	non	non	non	non	non	cela me derange un peu	cela me derange un peu			cela me derange un peu	cela me derange un peu					cela me derange un peu									cela ne me derange pas	cela me derange un peu			cela ne me derange pas	cela ne me derange pas
221	oui	non	oui	oui	oui	non	non	non	oui	oui	non	oui	non	oui	oui	oui	non	oui	oui	oui	cela me derange		cela ne me derange pas	cela me derange un peu	cela ne me derange pas				cela me derange	cela ne me derange pas		cela me derange beaucoup		cela ne me derange pas	cela ne me derange pas	cela me derange un peu			cela ne me derange pas	cela me derange		cela ne me derange pas	cela ne me derange pas	cela me derange un peu				cela me derange	cela me derange un peu
222	oui	non		oui	non	non	oui	non	oui	oui	oui	non	oui	oui	non	non	non	oui	non	non	cela me derange			cela me derange beaucoup			cela me derange beaucoup		cela me derange beaucoup	cela me derange beaucoup	cela me derange		cela me derange beaucoup	cela me derange beaucoup				cela me derange beaucoup		cela me derange						cela me derange beaucoup		cela me derange beaucoup	cela me derange beaucoup
223	oui	non	oui	oui	non	non	oui	oui	oui	oui	oui	oui	oui	oui	oui	non	non	oui	oui	non	cela ne me derange pas		cela me derange beaucoup	cela me derange			cela me derange beaucoup	cela me derange	cela me derange beaucoup	cela me derange	cela me derange	cela me derange beaucoup	cela me derange beaucoup	cela me derange beaucoup	cela me derange beaucoup			cela me derange beaucoup	cela me derange beaucoup	cela ne me derange pas		cela me derange	cela me derange			cela me derange un peu	cela me derange	cela me derange beaucoup	cela me derange
224	oui	non	oui	oui		oui	oui	non	non		non	oui	non	oui	oui	non	oui	oui	oui	non	cela me derange un peu		cela me derange un peu	cela me derange		cela me derange un peu	cela me derange un peu					cela me derange un peu		cela me derange un peu	cela ne me derange pas			cela me derange un peu	cela me derange beaucoup	cela me derange un peu		cela me derange un peu	cela me derange un peu		cela ne me derange pas	cela me derange un peu
225	oui	non	non	non	non	non	non	non	non	non	non	non	non	non	non	non	non	non	non	non	cela me derange beaucoup																			cela me derange beaucoup
226	oui	non	non	non	non	non	non	oui	non	oui	non	non	non	non	non	non	non	non	non	non	cela me derange un peu							cela me derange un peu		cela me derange un peu										cela me derange un peu							cela me derange un peu		cela me derange un peu
227	oui	non	non	non	non	non	non	oui	non	non	non	non	non	non	non	non	non	non	non	non	cela me derange un peu							cela me derange un peu												cela me derange un peu							cela me derange un peu
228	non	oui	non	oui	non	non	non	non	non	non	non	non	non	non	non	non	non	non	non	non		cela me derange		cela me derange																	cela me derange		cela me derange
229	oui	non	non	non	non	non	non	non	non	non	non	non	non	non	non	non	non	non	non	non	cela me derange																			cela me derange
232	oui	non	non	non	non	non	non	non	non	non	non	non	non	non	non	non	oui	non	non	non	cela ne me derange pas																cela me derange un peu			cela ne me derange pas
235	oui	non	non	oui	non	non	non	oui	oui	oui	oui	oui	non	non	non	oui	non	non	non	oui	cela me derange			cela me derange beaucoup				cela me derange beaucoup	cela me derange beaucoup	cela me derange un peu	cela me derange	cela me derange				cela me derange beaucoup				cela me derange			cela me derange beaucoup				cela me derange	cela me derange beaucoup	cela me derange un peu
236	oui	non	non	oui	oui	oui	non	oui	oui	oui	oui	oui	oui	oui	non	oui	non	non	oui	non	cela me derange beaucoup			cela me derange	cela me derange beaucoup	cela me derange beaucoup		cela me derange beaucoup	cela me derange	cela me derange	cela me derange	cela me derange beaucoup	cela me derange	cela me derange un peu		cela ne me derange pas			cela me derange beaucoup	cela me derange beaucoup			cela me derange	cela me derange beaucoup	cela me derange beaucoup		cela me derange beaucoup		cela me derange
237	oui	non	non	oui	non	non	oui	non	non	non	non	non	oui	non	non	non	non	oui	non	oui	cela me derange			cela me derange beaucoup			cela me derange beaucoup						cela me derange							cela me derange						cela me derange beaucoup
238	oui	non	oui	oui	oui	non	non	non	non	oui	oui	oui	non	non	oui	non	non	non	non	non	cela me derange		cela ne me derange pas	cela me derange un peu	cela me derange un peu					cela me derange un peu	cela me derange un peu	cela me derange			cela me derange un peu					cela me derange		cela ne me derange pas	cela me derange un peu	cela me derange un peu					cela me derange un peu
239	oui	oui	oui	oui	oui	oui	oui	oui	oui	oui	oui	non	oui	oui	oui	oui	non	oui	non	oui	cela me derange	cela me derange	cela me derange beaucoup	cela me derange beaucoup	cela me derange	cela me derange beaucoup	cela me derange	cela me derange	cela me derange	cela me derange beaucoup	cela me derange		cela me derange	cela me derange	cela me derange beaucoup	cela me derange un peu		cela me derange beaucoup		cela me derange beaucoup	cela me derange un peu	cela me derange un peu	cela me derange beaucoup	cela me derange		cela me derange	cela me derange	cela me derange	cela me derange beaucoup
240	oui	non	oui	oui	oui	oui	oui	oui	oui	oui	oui	oui	non	oui	oui	non	non	oui	oui	oui	cela me derange		cela me derange	cela me derange	cela me derange un peu	cela me derange un peu	cela me derange	cela me derange un peu	cela me derange beaucoup	cela me derange beaucoup	cela me derange un peu	cela me derange		cela me derange un peu	cela me derange un peu			cela ne me derange pas	cela me derange	cela me derange		cela me derange un peu	cela me derange un peu	cela me derange un peu	cela me derange un peu	cela me derange un peu	cela me derange un peu	cela me derange beaucoup	cela me derange
241	oui	non	non	non	oui	non	non	non	non	oui	non	non	oui	oui	non	non	non	non	non	non	cela me derange un peu				cela ne me derange pas					cela ne me derange pas			cela ne me derange pas	cela ne me derange pas						cela ne me derange pas				cela ne me derange pas					cela me derange un peu
242	oui	non	non	oui	non	non	oui	oui	oui	oui	oui	oui	oui	non	oui	non	non	non	non	non	cela me derange beaucoup			cela me derange beaucoup			cela me derange un peu	cela me derange beaucoup	cela me derange	cela me derange	cela me derange un peu	cela me derange	cela me derange beaucoup		cela me derange beaucoup					cela me derange beaucoup			cela me derange beaucoup			cela me derange un peu	cela me derange beaucoup	cela me derange	cela me derange
243	oui	non	non	oui	non	non	oui	non	oui	oui	oui	oui	non	non	non	non	non	oui	non	non	cela me derange			cela me derange			cela me derange		cela me derange un peu	cela me derange un peu	cela me derange un peu	cela me derange beaucoup						cela me derange		cela me derange			cela me derange			cela me derange		cela me derange un peu	cela me derange un peu
244	non	non	non	non	non	non	non	non	non	oui	oui	non	non	non	non	non	non	non	non	non										cela me derange un peu	cela me derange un peu																		cela me derange un peu
245	oui	non	non	non	oui	non	non	non	non	non	non	oui	non	non	oui	non	non	non	non	oui	cela ne me derange pas				cela me derange beaucoup							cela me derange beaucoup			cela me derange beaucoup					cela ne me derange pas				cela me derange beaucoup
246	oui	oui	oui	oui	non	oui	oui	oui	oui	oui	oui	oui		oui	oui	oui		non	oui	oui	cela me derange	cela me derange	cela me derange	cela me derange		cela me derange	cela me derange beaucoup	cela me derange	cela me derange	cela me derange	cela me derange	cela me derange beaucoup		cela me derange un peu	cela me derange	cela me derange			cela me derange	cela me derange	cela me derange	cela me derange	cela me derange		cela me derange	cela me derange beaucoup	cela me derange	cela me derange	cela me derange
247	oui	non	non	oui	oui	oui	oui	oui	oui	oui	oui	oui	oui	non	oui	oui	oui	non	oui	oui	cela me derange			cela me derange	cela me derange		cela me derange	cela me derange	cela me derange beaucoup	cela me derange beaucoup	cela me derange	cela me derange beaucoup	cela me derange beaucoup		cela me derange beaucoup	cela me derange un peu	cela ne me derange pas		cela me derange beaucoup	cela me derange			cela me derange	cela me derange	cela me derange beaucoup	cela me derange	cela me derange	cela me derange beaucoup
248	oui	non	oui	oui	oui	non	non	non	oui	oui	oui	oui	oui	oui	oui	non	non	oui	oui	oui	cela me derange beaucoup		cela me derange beaucoup	cela me derange beaucoup	cela me derange				cela me derange	cela me derange	cela me derange un peu	cela me derange	cela me derange	cela me derange	cela me derange beaucoup			cela me derange	cela me derange beaucoup	cela me derange beaucoup		cela me derange beaucoup	cela me derange beaucoup	cela me derange				cela me derange beaucoup	cela me derange beaucoup
249	oui	oui	non	oui	oui	non	oui	oui	non	oui	non	oui	oui	oui	non	non	non	non	non	non	cela me derange un peu	cela ne me derange pas		cela me derange un peu	cela me derange un peu		cela me derange	cela me derange un peu		cela me derange un peu		cela me derange	cela me derange beaucoup	cela me derange						cela ne me derange pas	cela ne me derange pas		cela me derange un peu	cela me derange un peu		cela me derange	cela me derange un peu		cela me derange un peu
250	oui	oui	non	oui	oui	oui	oui	oui	oui	oui	oui	oui	non	oui	oui	oui	oui	non	non	oui	cela me derange beaucoup	cela me derange beaucoup		cela me derange	cela me derange un peu	cela ne me derange pas	cela ne me derange pas	cela me derange beaucoup	cela ne me derange pas	cela me derange beaucoup	cela me derange beaucoup	cela me derange beaucoup		cela ne me derange pas	cela me derange	cela ne me derange pas	cela ne me derange pas			cela me derange beaucoup	cela me derange beaucoup		cela me derange	cela me derange un peu	cela ne me derange pas	cela ne me derange pas	cela me derange un peu	cela ne me derange pas	cela me derange beaucoup
251	oui	oui	oui	oui	non	oui	oui	oui	oui	oui	oui	oui	oui	oui	oui	oui	non	oui	non	non	cela me derange beaucoup	cela me derange un peu	cela me derange un peu	cela me derange		cela ne me derange pas	cela me derange	cela me derange beaucoup	cela me derange	cela me derange beaucoup	cela me derange un peu	cela me derange beaucoup	cela ne me derange pas	cela me derange un peu	cela me derange beaucoup	cela ne me derange pas		cela ne me derange pas		cela me derange beaucoup	cela me derange un peu	cela me derange un peu	cela me derange beaucoup		cela ne me derange pas	cela me derange	cela me derange beaucoup	cela me derange	cela me derange beaucoup
252	oui	non	oui	oui	oui	oui	oui	oui	oui	oui	oui	oui	non		oui	oui	oui	oui	non	oui	cela me derange beaucoup		cela me derange	cela me derange	cela me derange	cela me derange	cela me derange	cela me derange	cela me derange beaucoup	cela me derange beaucoup	cela me derange	cela me derange beaucoup			cela me derange beaucoup	cela me derange un peu	cela ne me derange pas	cela me derange		cela me derange beaucoup		cela me derange	cela me derange	cela me derange beaucoup	cela me derange	cela me derange	cela me derange	cela me derange beaucoup	cela me derange beaucoup
253	oui	oui	non	oui	non	non	oui	non	oui	oui	non	oui	non	non	oui	non	non	non	non	oui	cela me derange un peu	cela me derange un peu		cela ne me derange pas			cela me derange un peu		cela me derange un peu			cela me derange								cela me derange un peu	cela ne me derange pas		cela ne me derange pas			cela me derange un peu		cela me derange	cela me derange
254	oui	non	non	oui	non	non	oui	non	oui	oui	oui	non	non	non	oui	non	non	oui	non	non	cela me derange			cela me derange beaucoup			cela ne me derange pas		cela me derange beaucoup	cela me derange	cela me derange				cela me derange			cela ne me derange pas		cela ne me derange pas			cela me derange un peu			cela me derange un peu		cela me derange un peu	cela me derange
256	oui	non	oui	oui	oui	oui	oui	oui	non	oui	oui		non	oui	oui		non	oui		oui	cela me derange un peu		cela me derange un peu	cela me derange	cela me derange un peu	cela me derange un peu	cela me derange beaucoup	cela me derange un peu		cela ne me derange pas	cela ne me derange pas			cela me derange un peu	cela ne me derange pas			cela me derange un peu		cela me derange un peu		cela me derange un peu	cela me derange	cela me derange un peu	cela me derange un peu	cela me derange beaucoup	cela me derange un peu		cela ne me derange pas
257	oui	non	non	non	oui	oui	non	oui	non	oui	oui	non	oui	non	oui	oui	non	non	non	oui	cela me derange un peu				cela ne me derange pas	cela ne me derange pas		cela ne me derange pas		cela ne me derange pas	cela me derange un peu		cela me derange beaucoup		cela me derange un peu	cela ne me derange pas				cela me derange un peu				cela ne me derange pas	cela ne me derange pas		cela ne me derange pas		cela me derange
258	oui	oui	oui	oui	oui	non	oui	non	non	oui	oui	oui	non	oui	non	non	non	oui	oui	oui	cela me derange un peu	cela me derange	cela me derange	cela me derange beaucoup	cela me derange beaucoup		cela me derange beaucoup			cela me derange	cela me derange	cela me derange		cela me derange beaucoup				cela me derange beaucoup	cela me derange	cela me derange un peu	cela me derange	cela me derange	cela me derange beaucoup	cela me derange		cela me derange beaucoup			cela me derange
259	oui	non	oui	oui	oui	oui	oui	oui	oui	oui	oui	oui	oui	oui	oui	non	non	oui	oui	oui	cela me derange un peu		cela me derange	cela me derange un peu	cela me derange un peu	cela me derange un peu	cela me derange un peu	cela me derange beaucoup	cela ne me derange pas	cela me derange un peu	cela me derange un peu	cela me derange	cela me derange un peu	cela me derange un peu	cela me derange			cela me derange beaucoup	cela me derange	cela me derange un peu		cela me derange un peu	cela me derange un peu	cela me derange un peu	cela me derange un peu	cela me derange un peu	cela me derange	cela ne me derange pas	cela me derange un peu
260	oui	non	oui	oui	oui	oui	oui	oui	oui	oui	oui	oui	oui	oui	oui	non	non	oui	oui	oui	cela me derange un peu		cela me derange	cela me derange un peu	cela me derange un peu	cela me derange un peu	cela me derange un peu	cela me derange beaucoup	cela ne me derange pas	cela me derange un peu	cela me derange un peu	cela me derange	cela me derange un peu	cela me derange un peu	cela me derange			cela me derange beaucoup	cela me derange	cela me derange un peu		cela me derange un peu	cela me derange un peu	cela me derange un peu	cela me derange un peu	cela me derange un peu	cela me derange	cela ne me derange pas	cela me derange un peu
261	oui	oui	oui	oui	oui	oui	oui	oui	oui	oui	oui	oui	oui	oui	oui	non	non	non	oui	oui	cela me derange beaucoup	cela me derange	cela me derange	cela me derange	cela me derange beaucoup	cela me derange beaucoup	cela me derange beaucoup	cela me derange beaucoup	cela me derange	cela me derange beaucoup	cela me derange beaucoup	cela me derange beaucoup	cela me derange	cela me derange beaucoup	cela me derange beaucoup				cela me derange	cela me derange beaucoup	cela me derange	cela me derange	cela me derange	cela me derange	cela me derange	cela me derange	cela me derange	cela me derange un peu	cela me derange un peu
262	oui	oui	oui	oui	non	non	oui	oui	oui	oui	oui	non	non	oui	oui	oui	non	oui	oui	oui	cela me derange beaucoup	cela me derange beaucoup	cela me derange beaucoup	cela me derange beaucoup			cela me derange beaucoup	cela me derange	cela me derange beaucoup	cela me derange	cela me derange			cela me derange beaucoup	cela me derange beaucoup	cela me derange un peu		cela me derange	cela ne me derange pas	cela me derange beaucoup	cela me derange beaucoup	cela me derange beaucoup	cela me derange beaucoup			cela me derange beaucoup	cela me derange	cela me derange beaucoup	cela me derange
263	oui	oui	oui	oui	oui	non	oui	oui	oui	oui	oui	oui	non	oui	non	non	non	oui	oui	oui	cela me derange un peu	cela ne me derange pas	cela me derange un peu	cela me derange un peu	cela me derange un peu		cela me derange	cela me derange	cela ne me derange pas	cela me derange	cela me derange	cela me derange		cela me derange un peu				cela me derange	cela me derange	cela me derange	cela ne me derange pas	cela ne me derange pas	cela ne me derange pas	cela me derange un peu		cela me derange	cela me derange	cela ne me derange pas	cela me derange
264	oui	non	non	oui	oui	oui	oui	oui	oui	oui	oui	oui	oui	non	non	oui	non	non	non	oui	cela me derange			cela me derange beaucoup	cela me derange	cela me derange un peu	cela me derange beaucoup	cela me derange un peu	cela me derange un peu	cela me derange	cela me derange	cela me derange beaucoup	cela ne me derange pas			cela me derange un peu				cela me derange			cela me derange beaucoup	cela me derange	cela me derange	cela me derange beaucoup	cela me derange un peu	cela me derange un peu	cela me derange beaucoup
265	oui	non	non	oui	oui	oui	oui	oui	oui	oui	oui	oui	oui	non	non	oui	non	non	non	oui	cela me derange			cela me derange beaucoup	cela me derange	cela me derange un peu	cela me derange beaucoup	cela me derange un peu	cela me derange un peu	cela me derange	cela me derange	cela me derange beaucoup	cela ne me derange pas			cela me derange un peu				cela me derange			cela me derange beaucoup	cela me derange	cela me derange	cela me derange beaucoup	cela me derange un peu	cela me derange un peu	cela me derange beaucoup
266	oui	oui	oui	oui	oui	oui	oui	oui	oui	oui	non	oui	oui	oui	non	oui	oui	oui	non	oui	cela me derange	cela me derange un peu	cela me derange un peu	cela me derange un peu	cela me derange	cela me derange un peu	cela me derange un peu	cela me derange	cela me derange un peu	cela me derange		cela me derange beaucoup	cela ne me derange pas	cela me derange		cela me derange beaucoup	cela me derange	cela me derange		cela me derange un peu	cela me derange un peu	cela ne me derange pas	cela me derange un peu	cela me derange un peu	cela me derange	cela me derange un peu	cela me derange un peu	cela me derange un peu	cela me derange
267	oui	non	oui	oui	oui	non	oui	non	non	non	non	non	oui	non	oui	non	oui	non	oui	oui	cela me derange		cela me derange beaucoup	cela me derange beaucoup	cela me derange beaucoup		cela me derange beaucoup						cela me derange		cela me derange		cela me derange un peu		cela me derange beaucoup	cela me derange		cela me derange beaucoup	cela me derange	cela me derange beaucoup		cela me derange beaucoup
268	oui	oui	oui	oui	non	non	non	non	oui	oui	oui	non	non	oui	oui	non	non	oui	non	oui	cela me derange un peu	cela me derange un peu	cela me derange un peu	cela me derange un peu					cela me derange un peu	cela me derange un peu	cela me derange un peu			cela me derange beaucoup	cela me derange un peu			cela me derange beaucoup		cela me derange un peu	cela me derange un peu	cela me derange un peu	cela me derange un peu					cela me derange un peu	cela me derange un peu
269	oui	oui	oui	oui	oui	oui	non	oui	oui	oui	oui	oui	non	oui	oui	oui	oui	oui	oui	non	cela me derange	cela me derange	cela me derange	cela me derange un peu	cela me derange	cela me derange		cela me derange	cela me derange	cela me derange	cela me derange un peu	cela me derange beaucoup		cela me derange beaucoup	cela me derange	cela me derange un peu	cela ne me derange pas	cela me derange beaucoup	cela me derange beaucoup	cela me derange un peu	cela me derange un peu	cela me derange	cela me derange un peu	cela me derange	cela me derange		cela me derange	cela me derange	cela me derange
270	oui	non	oui	non	non	non	oui	non	non	oui	non	oui	oui	non	oui	non	non	oui	non	oui	cela me derange un peu		cela me derange un peu				cela me derange un peu			cela me derange		cela me derange beaucoup	cela me derange un peu		cela ne me derange pas			cela me derange un peu		cela ne me derange pas		cela me derange un peu				cela me derange un peu			cela me derange
271	oui	oui	oui	non	oui	non	non	non	oui	non	non	oui	non	non	non	non	oui	non	non	non	cela ne me derange pas	cela me derange un peu	cela ne me derange pas		cela ne me derange pas				cela me derange un peu			cela me derange un peu					cela ne me derange pas			cela ne me derange pas	cela ne me derange pas	cela ne me derange pas		cela ne me derange pas				cela ne me derange pas
272	oui	non	non	oui	oui	non	non	non	non	non	non	non	non	non	oui	oui	oui	oui	non	non	cela me derange un peu			cela me derange un peu	cela me derange un peu										cela me derange un peu	cela me derange un peu	cela me derange un peu	cela me derange un peu		cela me derange un peu			cela me derange un peu	cela me derange un peu
273	oui	oui	oui	oui	non	non	oui	oui	non	oui	oui	non	non	non	oui	non	non	oui	oui	oui	cela me derange	cela me derange un peu	cela ne me derange pas	cela me derange un peu			cela me derange un peu	cela ne me derange pas		cela me derange un peu	cela me derange un peu				cela ne me derange pas			cela me derange un peu	cela me derange beaucoup	cela ne me derange pas	cela ne me derange pas	cela ne me derange pas	cela ne me derange pas			cela ne me derange pas	cela ne me derange pas		cela ne me derange pas
274	oui	non	oui	oui	non	oui	oui	oui	oui	oui	oui	oui	non	non	oui	oui	non	oui	oui	non	cela ne me derange pas		cela me derange un peu	cela ne me derange pas		cela ne me derange pas	cela ne me derange pas	cela ne me derange pas	cela ne me derange pas	cela me derange un peu	cela ne me derange pas	cela me derange			cela ne me derange pas	cela ne me derange pas		cela ne me derange pas	cela me derange un peu	cela ne me derange pas		cela ne me derange pas	cela ne me derange pas		cela ne me derange pas	cela ne me derange pas	cela ne me derange pas	cela ne me derange pas	cela me derange un peu
275	oui	oui	oui	oui	non	non	oui	non	oui	oui	oui	oui	non	oui	oui	non	non	oui	non	non	cela me derange beaucoup	cela me derange	cela me derange	cela me derange			cela me derange		cela me derange	cela me derange	cela me derange	cela me derange		cela me derange	cela me derange			cela me derange beaucoup		cela me derange beaucoup	cela me derange	cela me derange	cela me derange beaucoup			cela me derange		cela me derange	cela me derange
276	oui	oui	non	oui	non	non	oui	non	non	oui	oui	oui	oui	non	non	non	non	oui	oui	oui	cela me derange un peu	cela me derange beaucoup		cela me derange beaucoup			cela ne me derange pas			cela me derange beaucoup	cela me derange beaucoup	cela me derange beaucoup	cela me derange beaucoup					cela me derange beaucoup	cela me derange beaucoup	cela me derange un peu	cela me derange beaucoup		cela me derange beaucoup			cela ne me derange pas			cela me derange beaucoup
277	oui	oui	oui	oui	oui	oui	oui	oui	oui	oui	oui	oui	oui	oui	oui	oui	non	oui	oui	oui	cela me derange beaucoup	cela me derange beaucoup	cela me derange beaucoup	cela me derange beaucoup	cela me derange beaucoup	cela me derange beaucoup	cela me derange beaucoup	cela me derange beaucoup	cela me derange beaucoup	cela me derange beaucoup	cela me derange beaucoup	cela me derange beaucoup	cela me derange beaucoup	cela me derange beaucoup	cela me derange beaucoup	cela me derange beaucoup		cela me derange beaucoup		cela me derange beaucoup	cela me derange beaucoup	cela me derange beaucoup	cela me derange beaucoup	cela me derange beaucoup	cela me derange beaucoup	cela me derange beaucoup	cela me derange beaucoup	cela me derange beaucoup	cela me derange beaucoup
278	oui	oui	oui	oui	non	oui	oui	non	oui	oui	oui	oui	oui	oui	oui	non	non	oui	oui	oui	cela me derange	cela me derange	cela me derange un peu	cela me derange beaucoup		cela me derange	cela me derange beaucoup		cela me derange beaucoup	cela me derange	cela me derange beaucoup	cela me derange beaucoup	cela me derange	cela me derange beaucoup	cela me derange beaucoup			cela me derange beaucoup	cela me derange beaucoup	cela me derange beaucoup	cela me derange	cela me derange un peu	cela me derange beaucoup		cela me derange	cela me derange		cela me derange un peu	cela me derange beaucoup
279	oui	oui	non	oui	non	non	oui	non	non	oui	oui	non	non	oui	oui	non	non	oui	non	non	cela me derange beaucoup	cela me derange		cela me derange			cela me derange beaucoup			cela me derange un peu	cela me derange			cela me derange	cela me derange			cela me derange beaucoup		cela me derange beaucoup	cela me derange		cela me derange			cela me derange beaucoup			cela me derange un peu
280	oui	oui	oui	oui	non	oui	oui	oui	oui	oui	oui	oui	oui	oui	oui	oui	non	oui	oui	oui	cela me derange beaucoup	cela me derange beaucoup	cela me derange beaucoup	cela me derange beaucoup		cela me derange	cela me derange	cela me derange beaucoup	cela me derange beaucoup	cela me derange beaucoup	cela me derange beaucoup	cela me derange	cela me derange	cela me derange beaucoup	cela me derange beaucoup	cela me derange un peu		cela me derange beaucoup	cela me derange un peu	cela me derange beaucoup	cela me derange beaucoup	cela me derange beaucoup	cela me derange beaucoup		cela me derange	cela me derange	cela me derange	cela me derange beaucoup	cela me derange beaucoup
281	oui	oui	oui	oui	non	non	oui	non	oui	oui	non	oui	oui	oui	oui	non	non	oui	non	non	cela me derange beaucoup	cela me derange beaucoup	cela me derange beaucoup	cela me derange beaucoup			cela me derange beaucoup		cela me derange beaucoup	cela me derange		cela me derange beaucoup	cela me derange beaucoup	cela me derange	cela me derange un peu			cela me derange beaucoup		cela me derange beaucoup	cela me derange beaucoup	cela me derange beaucoup	cela me derange beaucoup			cela me derange beaucoup		cela me derange beaucoup	cela me derange
282	oui	oui	oui	oui	non	non	oui	oui	oui	oui	oui	non	non	oui	oui	non	non	oui	oui	non	cela me derange	cela me derange un peu	cela me derange beaucoup	cela me derange beaucoup			cela me derange beaucoup	cela ne me derange pas	cela me derange beaucoup	cela me derange beaucoup	cela me derange beaucoup			cela me derange un peu	cela me derange un peu			cela me derange beaucoup	cela me derange beaucoup	cela ne me derange pas	cela me derange	cela me derange beaucoup	cela me derange beaucoup			cela me derange beaucoup	cela me derange un peu	cela me derange	cela me derange un peu
283	oui	oui	oui	non	non	non	non	oui	oui	oui	oui	oui	oui	oui	oui	non	non	oui	oui	non	cela me derange	cela me derange beaucoup	cela me derange beaucoup					cela me derange beaucoup	cela me derange beaucoup	cela me derange beaucoup	cela me derange beaucoup	cela me derange beaucoup	cela me derange beaucoup	cela me derange beaucoup	cela me derange beaucoup			cela me derange beaucoup	cela me derange beaucoup	cela me derange	cela me derange beaucoup	cela me derange beaucoup					cela me derange beaucoup	cela me derange beaucoup	cela me derange beaucoup
284	oui	oui	oui	oui	non	non	non	non	non	oui	oui	oui	non	oui	oui	non	non	oui	oui	non	cela me derange un peu	cela me derange un peu	cela me derange un peu	cela me derange un peu						cela me derange un peu	cela me derange un peu	cela me derange un peu		cela me derange un peu	cela me derange un peu			cela me derange	cela me derange un peu	cela me derange un peu	cela me derange un peu	cela me derange un peu	cela me derange un peu						cela me derange un peu
285	oui	oui	oui	oui	non	oui	oui	non	oui	oui	oui	oui	oui	oui	oui	non	non	oui	non	oui	cela me derange	cela me derange	cela me derange	cela me derange beaucoup		cela me derange un peu	cela me derange beaucoup		cela me derange	cela me derange beaucoup	cela me derange un peu	cela me derange	cela ne me derange pas	cela me derange un peu	cela me derange un peu			cela me derange beaucoup		cela me derange	cela me derange	cela me derange	cela me derange		cela me derange un peu	cela me derange beaucoup		cela me derange beaucoup	cela me derange un peu
286	oui	non	non	oui	non	non	oui	non	oui	non	non	oui	oui	oui	non	non	non	non	non	oui	cela me derange un peu			cela me derange un peu			cela me derange un peu		cela me derange un peu			cela me derange	cela me derange	cela me derange						cela me derange un peu			cela me derange un peu			cela me derange un peu		cela me derange un peu
287	non	oui	oui	oui	non	oui	oui	oui	oui	oui	oui	oui	non	oui	oui	oui	non	oui	non	non		cela me derange un peu	cela me derange	cela me derange un peu		cela me derange	cela me derange un peu	cela me derange un peu	cela me derange un peu	cela me derange un peu	cela me derange un peu	cela me derange beaucoup		cela me derange un peu	cela me derange beaucoup	cela me derange un peu		cela me derange			cela me derange un peu	cela me derange un peu	cela me derange un peu		cela me derange un peu	cela me derange un peu	cela me derange un peu	cela me derange un peu	cela me derange un peu
288	non	non	non	non	non	non	oui	non	oui	oui	oui	oui	oui	oui	oui	oui	oui	non	non	non							cela me derange un peu		cela me derange un peu	cela me derange beaucoup	cela me derange beaucoup	cela me derange	cela me derange	cela me derange un peu	cela ne me derange pas	cela me derange	cela me derange beaucoup									cela me derange un peu		cela me derange un peu
289	oui	non	oui	oui	non	non	oui	oui	oui	oui	oui	non	oui	oui	oui	non	oui	oui	oui	oui	cela me derange beaucoup		cela ne me derange pas	cela me derange			cela me derange	cela me derange un peu	cela ne me derange pas	cela me derange un peu	cela me derange un peu		cela ne me derange pas	cela me derange	cela me derange un peu		cela me derange un peu	cela ne me derange pas	cela me derange beaucoup	cela me derange		cela ne me derange pas	cela me derange			cela me derange	cela me derange un peu	cela ne me derange pas	cela me derange
290	oui	non	oui	oui	non	non	oui	oui	oui	oui	oui	non	oui	oui	oui	non	oui	oui	oui	oui	cela me derange beaucoup		cela ne me derange pas	cela me derange			cela me derange	cela me derange un peu	cela ne me derange pas	cela me derange un peu	cela me derange un peu		cela ne me derange pas	cela me derange	cela me derange un peu		cela me derange un peu	cela ne me derange pas	cela me derange beaucoup	cela me derange		cela ne me derange pas	cela me derange			cela me derange	cela me derange un peu	cela ne me derange pas	cela me derange
292	oui	non	non	oui	oui	non	oui	non	oui	oui	oui	oui	non	oui	non	non	non	oui	non	oui	cela me derange un peu			cela me derange	cela me derange un peu		cela me derange beaucoup		cela me derange un peu	cela me derange un peu	cela me derange	cela me derange beaucoup		cela me derange				cela me derange		cela me derange			cela me derange	cela me derange un peu		cela me derange beaucoup		cela me derange	cela me derange un peu
293	oui	oui	oui	oui	oui	oui	oui	oui	oui	oui	oui	oui	oui	oui	oui	oui	non	oui	oui	oui	cela me derange	cela me derange beaucoup	cela me derange beaucoup	cela me derange beaucoup	cela me derange	cela me derange	cela me derange beaucoup	cela me derange beaucoup	cela me derange beaucoup	cela me derange beaucoup	cela me derange beaucoup	cela me derange beaucoup	cela me derange	cela me derange beaucoup	cela me derange beaucoup	cela me derange un peu		cela me derange beaucoup	cela me derange	cela me derange	cela me derange beaucoup	cela me derange beaucoup	cela me derange beaucoup	cela me derange	cela me derange	cela me derange beaucoup	cela me derange beaucoup	cela me derange	cela me derange beaucoup
294	oui	non	oui	oui	oui	non	non	non	non	oui	oui	non	oui	non	non	non	non	non	non	oui	cela me derange		cela me derange un peu	cela me derange beaucoup	cela ne me derange pas					cela me derange beaucoup	cela me derange beaucoup		cela ne me derange pas							cela me derange		cela me derange un peu	cela me derange	cela ne me derange pas					cela me derange beaucoup
295	oui	non	oui	non	non	non	non	non	non	oui	oui	oui	oui	non	non	non	non	non	non	non	cela me derange un peu		cela ne me derange pas							cela me derange	cela me derange	cela me derange beaucoup	cela me derange beaucoup							cela me derange beaucoup		cela ne me derange pas							cela me derange beaucoup
296	oui	oui	non	oui	oui	non	oui	non	oui	oui	oui	oui	non	non	non	non	non	oui	non	non	cela me derange	cela me derange		cela me derange	cela me derange		cela me derange		cela me derange beaucoup	cela me derange	cela me derange	cela me derange beaucoup						cela me derange beaucoup		cela me derange	cela me derange		cela me derange	cela me derange		cela me derange beaucoup		cela me derange beaucoup	cela me derange beaucoup
297	oui	oui	oui	oui	oui	non	oui	non	non	oui	non	oui	oui	non	non	oui	non	non	non	oui	cela me derange beaucoup	cela me derange un peu	cela me derange un peu	cela me derange	cela me derange		cela me derange un peu			cela me derange		cela me derange beaucoup	cela me derange un peu			cela me derange un peu				cela me derange	cela ne me derange pas	cela ne me derange pas	cela ne me derange pas	cela me derange un peu		cela me derange un peu			cela me derange un peu
298	oui	oui	oui	oui	oui	non	oui	non	non	oui	non	oui	oui	non	non	oui	non	non	non	oui	cela me derange beaucoup	cela me derange un peu	cela me derange un peu	cela me derange	cela me derange		cela me derange un peu			cela me derange		cela me derange beaucoup	cela me derange un peu			cela me derange un peu				cela me derange	cela ne me derange pas	cela ne me derange pas	cela ne me derange pas	cela me derange un peu		cela me derange un peu			cela me derange un peu
299	oui	non	non	oui	non	oui	oui	non	oui	oui	oui	oui	non	non	non	oui	non	oui	non	oui	cela me derange beaucoup			cela me derange un peu		cela me derange beaucoup	cela me derange beaucoup		cela me derange un peu	cela me derange beaucoup	cela me derange beaucoup	cela me derange				cela me derange un peu		cela me derange		cela me derange			cela me derange un peu		cela me derange	cela me derange beaucoup		cela me derange un peu	cela me derange beaucoup
300	oui	oui	oui	oui	oui	oui	oui	oui	oui	oui	oui	oui	oui	oui	oui	oui	oui		oui	oui	cela me derange beaucoup	cela me derange un peu	cela me derange un peu	cela me derange	cela me derange beaucoup	cela me derange beaucoup	cela me derange beaucoup	cela me derange un peu	cela me derange un peu	cela me derange beaucoup	cela me derange	cela me derange beaucoup	cela me derange un peu	cela ne me derange pas	cela me derange un peu	cela me derange un peu	cela ne me derange pas		cela ne me derange pas	cela me derange beaucoup	cela me derange un peu	cela me derange un peu	cela me derange	cela me derange beaucoup	cela me derange beaucoup	cela me derange beaucoup	cela me derange un peu	cela me derange un peu	cela me derange beaucoup
301	non	non	non	oui	non	non	oui	non	non	oui	non	oui	non	non	non	non	non	oui	non	non				cela ne me derange pas			cela me derange			cela me derange beaucoup		cela me derange						cela me derange un peu								cela me derange			cela me derange
302	non	non	oui	oui	non	oui	oui	oui	oui	oui	oui	oui	oui	non	oui	non	non	oui	non	non			cela ne me derange pas	cela ne me derange pas		cela ne me derange pas	cela ne me derange pas	cela me derange un peu	cela me derange beaucoup	cela me derange un peu	cela me derange un peu	cela me derange beaucoup	cela ne me derange pas		cela ne me derange pas			cela me derange un peu				cela ne me derange pas	cela me derange		cela ne me derange pas	cela me derange un peu	cela me derange un peu	cela me derange beaucoup	cela me derange un peu
303	oui	non	non	oui	oui	non	oui	non	oui	oui	oui	oui	oui	oui	oui	oui	non	oui	oui	oui	cela me derange beaucoup			cela me derange beaucoup	cela me derange beaucoup		cela me derange beaucoup		cela me derange	cela me derange beaucoup	cela me derange beaucoup	cela me derange beaucoup	cela me derange beaucoup	cela me derange beaucoup	cela me derange beaucoup	cela me derange		cela me derange	cela me derange beaucoup	cela me derange beaucoup			cela me derange beaucoup	cela me derange beaucoup		cela me derange beaucoup		cela me derange	cela me derange beaucoup
304	oui	non	non	oui	non	non	oui	non	oui	oui	oui	oui	oui	non	non	oui	oui	non	non	non	cela me derange			cela me derange beaucoup			cela me derange un peu		cela me derange un peu	cela me derange beaucoup	cela me derange un peu	cela me derange un peu	cela ne me derange pas			cela me derange beaucoup	cela me derange			cela me derange un peu			cela me derange beaucoup			cela me derange un peu		cela me derange un peu	cela me derange beaucoup
305	oui	oui	non	non	non	oui	non	non	oui	oui	oui	non	oui	oui	oui	oui	oui	oui	oui	non	cela me derange	cela me derange				cela me derange			cela me derange un peu	cela me derange	cela me derange un peu		cela ne me derange pas	cela me derange un peu	cela me derange	cela ne me derange pas	cela me derange un peu	cela me derange	cela me derange beaucoup	cela me derange	cela me derange				cela me derange			cela me derange un peu	cela me derange
306	oui	oui	oui	oui	oui	non	oui	non	oui	oui	non	non	oui	oui	non	non	non	oui	oui	oui	cela me derange beaucoup	cela me derange beaucoup	cela me derange beaucoup	cela me derange beaucoup	cela me derange beaucoup		cela me derange un peu		cela me derange un peu	cela me derange			cela ne me derange pas	cela me derange un peu				cela ne me derange pas	cela me derange un peu	cela me derange un peu	cela me derange beaucoup	cela me derange un peu	cela me derange un peu	cela me derange beaucoup		cela ne me derange pas		cela me derange un peu	cela me derange
307	oui	oui	oui	oui	oui	oui	oui	oui	oui	oui	oui	oui	oui	oui	oui	oui	oui	oui	oui	oui	cela me derange beaucoup	cela me derange beaucoup	cela me derange beaucoup	cela me derange beaucoup	cela me derange beaucoup	cela me derange	cela me derange beaucoup	cela me derange	cela me derange	cela me derange beaucoup	cela me derange un peu	cela me derange beaucoup	cela me derange un peu	cela me derange beaucoup	cela me derange	cela me derange un peu	cela ne me derange pas	cela me derange beaucoup	cela me derange un peu	cela me derange beaucoup	cela me derange beaucoup	cela me derange beaucoup	cela me derange beaucoup	cela me derange beaucoup	cela me derange	cela me derange beaucoup	cela me derange	cela me derange un peu	cela me derange beaucoup
308	oui	non	oui	oui	oui	non	oui	oui	non	oui	oui	oui	non	non	oui	non	non	non	non	non	cela me derange un peu		cela me derange	cela me derange un peu	cela ne me derange pas		cela me derange un peu	cela ne me derange pas		cela ne me derange pas	cela me derange un peu	cela ne me derange pas			cela ne me derange pas					cela me derange un peu		cela me derange	cela me derange un peu	cela ne me derange pas		cela ne me derange pas	cela ne me derange pas		cela ne me derange pas
309	oui	non	non	oui	non	non	oui	non	non	non	oui	oui	non	non	non	non	non	oui	oui	oui	cela me derange un peu			cela me derange beaucoup			cela me derange				cela me derange	cela me derange						cela me derange un peu	cela me derange beaucoup	cela me derange un peu			cela me derange			cela me derange un peu
310	oui	oui	non		oui	oui	oui	oui	oui	oui	oui	oui	non						non		cela me derange un peu	cela me derange			cela me derange	cela me derange un peu	cela me derange	cela me derange beaucoup	cela me derange beaucoup	cela me derange beaucoup	cela me derange	cela me derange beaucoup								cela me derange	cela me derange			cela ne me derange pas	cela me derange un peu	cela me derange	cela me derange beaucoup	cela me derange beaucoup
311	oui	non	oui	non	non	non	non	non	non	oui	oui	oui	oui	non	oui	non	non	oui	non	oui	cela me derange un peu		cela ne me derange pas							cela me derange	cela me derange beaucoup	cela me derange un peu	cela me derange un peu		cela ne me derange pas			cela me derange beaucoup		cela me derange un peu		cela ne me derange pas							cela me derange beaucoup
312	oui	non	non	oui	non	non	non	non	oui	non	oui	non	oui	non	oui	non	oui	non	oui	non	cela me derange un peu			cela me derange un peu					cela me derange		cela me derange beaucoup		cela me derange		cela me derange un peu		cela ne me derange pas		cela me derange	cela ne me derange pas			cela ne me derange pas					cela me derange
313	oui	non	oui	oui	oui	oui	oui	oui	non	oui	oui	oui	non	oui	oui	non	non	oui	non	non	cela me derange un peu		cela me derange	cela me derange un peu	cela me derange	cela ne me derange pas	cela me derange	cela me derange beaucoup		cela ne me derange pas	cela ne me derange pas	cela ne me derange pas		cela me derange un peu	cela me derange			cela me derange beaucoup		cela me derange un peu		cela me derange	cela me derange	cela me derange un peu	cela ne me derange pas	cela me derange	cela me derange beaucoup		cela ne me derange pas
314	oui	oui	non	oui	non	oui	oui	oui	non	oui	oui	oui	non	oui	oui	oui	non	oui	non	non	cela me derange un peu	cela me derange un peu		cela me derange un peu		cela me derange	cela me derange un peu	cela me derange un peu		cela me derange un peu	cela me derange	cela me derange		cela me derange un peu	cela me derange un peu	cela me derange un peu		cela ne me derange pas		cela me derange un peu	cela me derange un peu		cela me derange un peu		cela me derange	cela me derange un peu	cela me derange un peu		cela me derange un peu
315	oui	oui	oui	oui	oui	oui	oui	oui	oui	oui	oui	oui	oui	oui	oui	oui	oui	oui	non	oui	cela me derange beaucoup	cela me derange un peu	cela me derange	cela me derange beaucoup	cela me derange un peu	cela me derange un peu	cela me derange beaucoup	cela me derange beaucoup	cela me derange un peu	cela me derange beaucoup	cela me derange beaucoup	cela me derange	cela me derange beaucoup	cela me derange	cela me derange beaucoup	cela me derange beaucoup	cela me derange beaucoup	cela me derange beaucoup		cela me derange beaucoup	cela me derange un peu	cela me derange un peu	cela me derange beaucoup	cela me derange un peu	cela me derange un peu	cela me derange beaucoup	cela me derange beaucoup	cela me derange un peu	cela me derange beaucoup
[truncated: 65 more columns]
