# Supplementary material for: How are women living with HIV in France coping with their perceived side effects of antiretroviral therapy? Results from the EVE study
Source: PLoS One. 2017 Mar 6;12(3):e0173338. doi: 10.1371/journal.pone.0173338 (PMC5338806; doi:10.1371/journal.pone.0173338)
Supplement: S3 File — (XLSX) [file pone.0173338.s003.xlsx]

## Sheet: eve_subjects
patid	age	taille	poids	cl_emploi	diplom_sup	f_naissance	financierement	contact_asso	duree_seropo	duree_trt	coinfhep	comorbidite	cd4	charge_virale
1	64	162	56	1	1	1	vous ne pouvez pas y arriver sans faire de dettes	oui	21	17	1	2	plus de 500	indetectable (inferieure à 50 copies)
2	44	172	54.5	3	1	1	vous êtes plutôt à l’aise	non	20	12	2	2	plus de 500	indetectable (inferieure à 50 copies)
3	59	159	49	4	1	1	ça va	oui	18	16	2	2	entre 350 et 500	indetectable (inferieure à 50 copies)
4	48	167	48	2	2	2	ça va	non	24	24	1	2	plus de 500	indetectable (inferieure à 50 copies)
5	50	163	59	2	1	1	vous êtes plutôt à l’aise	oui	24	18	2	2	entre 350 et 500	indetectable (inferieure à 50 copies)
6	50	163	59	2	1	1	vous êtes plutôt à l’aise	oui	24	18	2	2	entre 350 et 500	indetectable (inferieure à 50 copies)
7		160	40	3	2	1	c’est juste, il faut faire attention	oui	26	18	1	2	entre 350 et 500	indetectable (inferieure à 50 copies)
8	55	160	72	3	2	1	vous ne pouvez pas y arriver sans faire de dettes	oui	26	21	1	1	moins de 200	indetectable (inferieure à 50 copies)
9	54	161	48	4	1	1	vous êtes plutôt à l’aise	non	25	12	2	1	plus de 500	indetectable (inferieure à 50 copies)
10	45	173	80	3	2	1	c’est juste, il faut faire attention	non	20	16	2	1	entre 350 et 500	detectable
11	36	160	51	1	1	1	ça va	oui	19	15	2	2	plus de 500	indetectable (inferieure à 50 copies)
12	42	158	39	3	1	2	vous ne pouvez pas y arriver sans faire de dettes	non	22	17	2	2	entre 350 et 500	indetectable (inferieure à 50 copies)
13	57	160	52	1	1	1	vous ne pouvez pas y arriver sans faire de dettes	oui	28	21	1	1	entre 350 et 500	indetectable (inferieure à 50 copies)
14	45	183	68	4	2	1	ça va	oui	25	17	2	2	entre 350 et 500	indetectable (inferieure à 50 copies)
15	52	162	54	1	1	1	vous êtes plutôt à l’aise	non	22	21	2	2	plus de 500	indetectable (inferieure à 50 copies)
16	38	167	57	4	2	1	vous ne pouvez pas y arriver sans faire de dettes	non	9	2	2	2	entre 350 et 500	indetectable (inferieure à 50 copies)
17	54	167	65	1	2	1	vous ne pouvez pas y arriver sans faire de dettes	oui	11	11	2	1	plus de 500	indetectable (inferieure à 50 copies)
18	55	157	49	1	1	1	c’est juste, il faut faire attention	oui	9	9	1	1	entre 350 et 500	indetectable (inferieure à 50 copies)
19	55	157	49	1	1	1	c’est juste, il faut faire attention	oui	9	9	1	1	entre 350 et 500	indetectable (inferieure à 50 copies)
20	59	165	55	3	2	1	vous ne pouvez pas y arriver sans faire de dettes	oui	24	22	2	2	entre 350 et 500	indetectable (inferieure à 50 copies)
21	51	162	77	4	2	2	c’est juste, il faut faire attention	non	3	3	2	2	plus de 500	indetectable (inferieure à 50 copies)
22	51	162	77	4	2	2	c’est juste, il faut faire attention	non	3	3	2	2	plus de 500	indetectable (inferieure à 50 copies)
23	48	162	68	4	2	1	vous ne pouvez pas y arriver sans faire de dettes	oui	25	18	2	1	plus de 500	indetectable (inferieure à 50 copies)
24	48	162	68	4	2	1	vous ne pouvez pas y arriver sans faire de dettes	oui	25	18	2	1	plus de 500	indetectable (inferieure à 50 copies)
25	43	160	72	2	1	1	vous y arrivez difficilement	non	16	12	2	1	entre 350 et 500	indetectable (inferieure à 50 copies)
26	41	170	80	1	2	2	c’est juste, il faut faire attention	oui	19	17	2	2	plus de 500	indetectable (inferieure à 50 copies)
27	72	162	52	4	1	1	vous y arrivez difficilement	oui	21	15	1	2	plus de 500	indetectable (inferieure à 50 copies)
28	48		64	1	1	1	c’est juste, il faut faire attention	oui	20	10	2	1	entre 350 et 500	indetectable (inferieure à 50 copies)
29	61	172	70	1	2	1	c’est juste, il faut faire attention	oui	18	16	2	2	entre 350 et 500	indetectable (inferieure à 50 copies)
30	49	165	51	3	2	1	vous y arrivez difficilement	oui	28	2	1	1	plus de 500	indetectable (inferieure à 50 copies)
31	49	156	46	4	2	2	vous ne pouvez pas y arriver sans faire de dettes	non	27	26	1	1	entre 350 et 500	indetectable (inferieure à 50 copies)
32	54	170	63	2	1	2	c’est juste, il faut faire attention	oui	21	17	2	2	entre 350 et 500	indetectable (inferieure à 50 copies)
33	60	165	55	4	1	1	vous y arrivez difficilement	non	28	17	2	2	entre 200 et 350	indetectable (inferieure à 50 copies)
34	66	173	73	4	2	2	c’est juste, il faut faire attention	oui	22	22	2	2	entre 350 et 500	indetectable (inferieure à 50 copies)
35	71	158	70	4	2	1	c’est juste, il faut faire attention	oui	15	15	2	2	entre 350 et 500	indetectable (inferieure à 50 copies)
36	54	160	48	3	2	1	c’est juste, il faut faire attention	oui	13	13	2	2	entre 200 et 350	indetectable (inferieure à 50 copies)
37	54	160	48	3	2	1	c’est juste, il faut faire attention	oui	13	13	2	2	entre 200 et 350	indetectable (inferieure à 50 copies)
38	52	163	57	1	2	1	vous y arrivez difficilement	non	20	13	2	2	entre 350 et 500	indetectable (inferieure à 50 copies)
39	47	159	53	3	1	1	vous êtes plutôt à l’aise	oui	24	23	2	2	plus de 500	indetectable (inferieure à 50 copies)
40	41	161	55	1	1	1	vous ne pouvez pas y arriver sans faire de dettes	oui	6	1	2	2	plus de 500	indetectable (inferieure à 50 copies)
41	49	174	61	3	2	2	vous êtes plutôt à l’aise	oui	21	16	2	2	entre 200 et 350	indetectable (inferieure à 50 copies)
42	48	178	61	1	1	2	ça va	oui	7	7	2	2	plus de 500	indetectable (inferieure à 50 copies)
43	43	165	100	1	2	2	c’est juste, il faut faire attention	oui	7	7	2	2	plus de 500	indetectable (inferieure à 50 copies)
44	32	168	70	1	2	1	vous êtes plutôt à l’aise	oui	3	3	2	2	plus de 500	indetectable (inferieure à 50 copies)
45	45	162	55	1	1	1	c’est juste, il faut faire attention	oui	17	8	2	2	plus de 500	indetectable (inferieure à 50 copies)
46	57		51	1	2	1	c’est juste, il faut faire attention	oui	11	9	2	1	plus de 500	indetectable (inferieure à 50 copies)
47	51	162	55	1	1	1	ça va	oui	10	2	2	1	entre 200 et 350	indetectable (inferieure à 50 copies)
48	37	147	42	2	2	1	c’est juste, il faut faire attention	oui	9	4	2	2	plus de 500	indetectable (inferieure à 50 copies)
49	44	150	53	1	2	1	c’est juste, il faut faire attention	non	14	14	1	2	plus de 500	indetectable (inferieure à 50 copies)
50	55	180	83	2	1	1	c’est juste, il faut faire attention	oui	3		2	2	entre 200 et 350
51	43	165	71	3	2	1	vous ne pouvez pas y arriver sans faire de dettes	oui	20	17	2	2	entre 350 et 500	indetectable (inferieure à 50 copies)
52	30	158	49	2	1	2	vous ne pouvez pas y arriver sans faire de dettes	oui	4	4	2	2	je ne sais pas	je ne sais pas
53	52	176	79	1	2	1	vous ne pouvez pas y arriver sans faire de dettes	non	3	4	2	1	entre 350 et 500	je ne sais pas
54	47	164	85	3	2	1	ça va	oui	22	20	2	2	plus de 500	indetectable (inferieure à 50 copies)
55	52	168	61	2	2	1	vous y arrivez difficilement	oui	29	15	1	1	plus de 500	indetectable (inferieure à 50 copies)
56	34	165	53	1	1	1	c’est juste, il faut faire attention	non	15	15	2	2	je ne sais pas	indetectable (inferieure à 50 copies)
57	39	167	75	2	2	1	c’est juste, il faut faire attention	oui	3	3	2	1	entre 200 et 350	indetectable (inferieure à 50 copies)
58	44	168	60	1	2	2	c’est juste, il faut faire attention	oui	17	8	2	2	plus de 500	indetectable (inferieure à 50 copies)
59	60	157	52	3	2	1	vous ne pouvez pas y arriver sans faire de dettes	oui	24	17	2	2	entre 350 et 500	indetectable (inferieure à 50 copies)
60	50	169	83	4	1	1	vous y arrivez difficilement	oui	20	16	2	2	plus de 500	indetectable (inferieure à 50 copies)
61	47	167	58	1	1	1	ça va	oui	27	21	2	2	plus de 500	indetectable (inferieure à 50 copies)
62	42	169	87	1	1	1	c’est juste, il faut faire attention	oui	23	20	2	2	plus de 500	indetectable (inferieure à 50 copies)
63	45	161	60	4	1	1	vous ne pouvez pas y arriver sans faire de dettes	oui	26	18	2	2	je ne sais pas	indetectable (inferieure à 50 copies)
66	43	172	89	3	2	1	c’est juste, il faut faire attention	oui	14	13	2	1	je ne sais pas	indetectable (inferieure à 50 copies)
67	50		55	2	2	1	c’est juste, il faut faire attention	oui	29	2	2	1	plus de 500	detectable
68	42	160	63	3	2	1	vous ne pouvez pas y arriver sans faire de dettes	oui	22	22	2	2	plus de 500	indetectable (inferieure à 50 copies)
69	29	170	52	1	1	1	c’est juste, il faut faire attention	oui	0	0	2	2	plus de 500	indetectable (inferieure à 50 copies)
70	51	163	52	3	2	2	ça va	non	24	23	2	2	plus de 500	indetectable (inferieure à 50 copies)
71	36	158	54	2	1	1	ça va	oui	5	5	2	2	plus de 500	indetectable (inferieure à 50 copies)
72	35	165	85	2	2	2	vous ne pouvez pas y arriver sans faire de dettes	oui	2	2	2	2	plus de 500	indetectable (inferieure à 50 copies)
73	26	165	90	1	1	1	c’est juste, il faut faire attention	non	4	0	2	2	plus de 500	detectable
74	54	165	54	3	2	2	vous ne pouvez pas y arriver sans faire de dettes	non	26		1	2	entre 200 et 350	indetectable (inferieure à 50 copies)
75	47	166	55	1	1	1	c’est juste, il faut faire attention	oui	24	17	2	2	plus de 500	indetectable (inferieure à 50 copies)
76	64	168	85	4	2	1	ça va	oui	14	13	2	1	entre 350 et 500	indetectable (inferieure à 50 copies)
77	38	167	70	2	2	2	c’est juste, il faut faire attention	oui	5	5	2	2	je ne sais pas	indetectable (inferieure à 50 copies)
78	57	168	45	3	2	1	vous y arrivez difficilement	oui	24	19	2	1	plus de 500	indetectable (inferieure à 50 copies)
79	49	164	49	1	1	1	vous y arrivez difficilement	oui	29	19	2	2	entre 350 et 500	indetectable (inferieure à 50 copies)
80	49	164	49	1	1	1	vous y arrivez difficilement	oui	29	19	2	2	entre 350 et 500	indetectable (inferieure à 50 copies)
81	54	157	67	4	2	1	c’est juste, il faut faire attention	oui	2	2	2	1	entre 350 et 500	indetectable (inferieure à 50 copies)
82	49	160	45	4	2	1	c’est juste, il faut faire attention	non	23	18	2	1	entre 350 et 500	detectable
83	43	170	80	1	1	1	ça va	non	22	17	2	2	plus de 500	indetectable (inferieure à 50 copies)
84	43	172	50	2	1	1	ça va	non	18	17	2	2	plus de 500	indetectable (inferieure à 50 copies)
85	43	172	50	2	1	1	ça va	non	18	17	2	2	plus de 500	indetectable (inferieure à 50 copies)
86	60	158	64	3	2	1	vous y arrivez difficilement	oui	11	11	1	2	entre 350 et 500	indetectable (inferieure à 50 copies)
87	51	163	55	4	1	1	c’est juste, il faut faire attention	oui	26	23	1	2	entre 350 et 500	indetectable (inferieure à 50 copies)
88	49	154	50	1	2	2	c’est juste, il faut faire attention	oui	9	9	2	2	plus de 500	indetectable (inferieure à 50 copies)
90	47	155	60	4	2	1	ça va	oui	24	24	2	2	je ne sais pas	je ne sais pas
91	54	163	40	3	2	1	c’est juste, il faut faire attention	non	25	23	1	1	entre 350 et 500	indetectable (inferieure à 50 copies)
92	23	168	70	1	2	1	ça va	oui	1	1	2	2	plus de 500	indetectable (inferieure à 50 copies)
93	52	178	54	4	1	1	vous ne pouvez pas y arriver sans faire de dettes	non	18	2	2	2	entre 200 et 350	indetectable (inferieure à 50 copies)
94	47	168	70	2	1	1	c’est juste, il faut faire attention	oui	25	18	2	1	entre 200 et 350	indetectable (inferieure à 50 copies)
95	58	160	58	3	2	1	vous y arrivez difficilement	oui	25	17	1	2	plus de 500	indetectable (inferieure à 50 copies)
97	44	170	97	3	2	1	vous y arrivez difficilement	oui	14	14	2	2	plus de 500	indetectable (inferieure à 50 copies)
98	43	172	88	3	2	2	c’est juste, il faut faire attention	oui	9	9	2	2	je ne sais pas	indetectable (inferieure à 50 copies)
99	54	155	41	3	1	1	c’est juste, il faut faire attention	oui	14	14	2	2	plus de 500	indetectable (inferieure à 50 copies)
100	56	160	65	1	1	1	vous y arrivez difficilement	oui	21	21	2	2	entre 350 et 500	indetectable (inferieure à 50 copies)
101	55	172	69.5	1	2	1	c’est juste, il faut faire attention	oui	28	15	2	2	plus de 500	indetectable (inferieure à 50 copies)
102	38	164	100	1	2	2	vous y arrivez difficilement	oui	18	5	2	2	plus de 500	indetectable (inferieure à 50 copies)
103	58	157	74	4	2	1	vous y arrivez difficilement	oui	28	13	2	2	plus de 500	indetectable (inferieure à 50 copies)
104	60	162	78	1	1	2	ça va	oui	8	8	2	2	plus de 500	indetectable (inferieure à 50 copies)
105	38	160	57	4	2	2	vous y arrivez difficilement	oui	4	4	2	1	entre 200 et 350	indetectable (inferieure à 50 copies)
106	31	160	60	1	2	1	c’est juste, il faut faire attention	oui	8	6	2	1	je ne sais pas	indetectable (inferieure à 50 copies)
107	38	168	75	1	2	1	vous êtes vraiment à l’aise	non	20	17	2	2	plus de 500	indetectable (inferieure à 50 copies)
108	53		55	3	1	1	c’est juste, il faut faire attention	non			1	2	moins de 200	je ne sais pas
109	29	163	65	1	2	1	vous y arrivez difficilement	oui	11	11	2	2	moins de 200	indetectable (inferieure à 50 copies)
110	49	155	66	4	2	1	vous ne pouvez pas y arriver sans faire de dettes	oui	24	5	2	2	plus de 500	indetectable (inferieure à 50 copies)
111	41	160	52	2	1	1	vous y arrivez difficilement	oui	22	20	2	2	plus de 500	indetectable (inferieure à 50 copies)
112	61	156	56	4	1	1	c’est juste, il faut faire attention	oui	19	19	1	1	plus de 500	indetectable (inferieure à 50 copies)
113	36	165	54	2	1	1	c’est juste, il faut faire attention	oui	1	1	2	1	entre 200 et 350	indetectable (inferieure à 50 copies)
114	58	170	75	4	2	2	vous y arrivez difficilement	oui	6	6	2	2	je ne sais pas	indetectable (inferieure à 50 copies)
115	48	163	56	3	2	1	vous ne pouvez pas y arriver sans faire de dettes	oui	30	16	2	1	plus de 500	indetectable (inferieure à 50 copies)
116	44	174	69	1	1	1	vous y arrivez difficilement	non	19	18	2	2	entre 350 et 500	indetectable (inferieure à 50 copies)
117	53	174	71	1	1	1	vous êtes plutôt à l’aise	non	13	13	2	1	plus de 500	indetectable (inferieure à 50 copies)
118	42	157	46	1	2	1	vous y arrivez difficilement		18	18	2	2	plus de 500	indetectable (inferieure à 50 copies)
119	44	160	52	4	2	2		oui	13	13	2	2	entre 350 et 500	indetectable (inferieure à 50 copies)
120	40	175	65	4	2	1	vous ne pouvez pas y arriver sans faire de dettes	non	19	18	1	1	plus de 500	indetectable (inferieure à 50 copies)
121	40	175	65	4	2	1	vous ne pouvez pas y arriver sans faire de dettes	non	19	18	1	1	plus de 500	indetectable (inferieure à 50 copies)
122	50	165	75	1	1	1	c’est juste, il faut faire attention	oui	26	20	2	2	plus de 500	indetectable (inferieure à 50 copies)
123	50	165	75	1	1	1	c’est juste, il faut faire attention	oui	26	20	2	2	plus de 500	indetectable (inferieure à 50 copies)
124	60	165	64	3	2	1	c’est juste, il faut faire attention	oui	24	24	1	2	entre 350 et 500	indetectable (inferieure à 50 copies)
125	54	161	57	3	1	1	vous y arrivez difficilement	oui	27	16	1	2	plus de 500	indetectable (inferieure à 50 copies)
127	39	167	83	2	1	1	c’est juste, il faut faire attention	oui	3	3	2	2	entre 200 et 350	indetectable (inferieure à 50 copies)
128	72	170	63	4	1	1	vous y arrivez difficilement	oui	4	4	2	2	plus de 500	indetectable (inferieure à 50 copies)
129	60	161	54	3	2	1	c’est juste, il faut faire attention	non	25	23	1	2	entre 200 et 350	indetectable (inferieure à 50 copies)
130	32	170	71	1	1	2	c’est juste, il faut faire attention	oui	7	4	2	1	entre 200 et 350	indetectable (inferieure à 50 copies)
131	57	177	47	4	2	1	vous y arrivez difficilement	non	27	25	2	1	plus de 500	indetectable (inferieure à 50 copies)
132	55	175	65	3	2	1	ça va	non	28	17	1	2	entre 350 et 500	indetectable (inferieure à 50 copies)
133	25	162	90	1	2	1	vous ne pouvez pas y arriver sans faire de dettes	non	10	8	2	2	plus de 500	indetectable (inferieure à 50 copies)
135	37	164	70	4	2	2	vous ne pouvez pas y arriver sans faire de dettes	oui	8	8	2	1	plus de 500	indetectable (inferieure à 50 copies)
136	37	160	64	1	2	2	vous y arrivez difficilement	non	15	15	2	2	entre 200 et 350	detectable
137	56	171	43	3	2	1	vous y arrivez difficilement	non	21	17	2	2	plus de 500	indetectable (inferieure à 50 copies)
138	43	168	63	3	2	1	vous y arrivez difficilement	non	25	25	2	2	entre 350 et 500	indetectable (inferieure à 50 copies)
139	53	160	50	3	1	1	vous y arrivez difficilement	oui	28	23	1	1	moins de 200	detectable
140	35	165		4	2	1	vous ne pouvez pas y arriver sans faire de dettes	non	13	7	2	2	plus de 500	indetectable (inferieure à 50 copies)
141	50	168	44	3	2	1	vous y arrivez difficilement	non	31	10	2	1	entre 350 et 500	indetectable (inferieure à 50 copies)
142	48	165	67	3	2	1	vous y arrivez difficilement	non	22	15	2	2	plus de 500	indetectable (inferieure à 50 copies)
143	43	170	84	1	1	2	vous ne pouvez pas y arriver sans faire de dettes	oui	2	0	2	2	entre 350 et 500	detectable
144	47	163	50	3	2	1	vous y arrivez difficilement	non	22	13	1	2	plus de 500	indetectable (inferieure à 50 copies)
145	52	168	55	3	2	1	vous y arrivez difficilement	oui	19	10	2	1	plus de 500	indetectable (inferieure à 50 copies)
146	50	160	70	1	1	1	ça va	oui	27	23	2	1	plus de 500	indetectable (inferieure à 50 copies)
147	40	160	56	1	1	1	vous êtes plutôt à l’aise	oui	5	5	2	2	plus de 500	indetectable (inferieure à 50 copies)
148	42	168	103	4	2	1	vous y arrivez difficilement	oui	13	4	2	2	plus de 500	indetectable (inferieure à 50 copies)
149	43	162	80	1	2	1	vous y arrivez difficilement	non	15	25	2	2	moins de 200	indetectable (inferieure à 50 copies)
150	50		50	1	2	1	vous y arrivez difficilement	non	28	23	1	2	entre 350 et 500	detectable
151	48	163	57	1	1	1	vous êtes plutôt à l’aise	non	20	18	2	2	plus de 500	indetectable (inferieure à 50 copies)
152	56	170	57	3	1	1	c’est juste, il faut faire attention	non	24	23	1	1	plus de 500	detectable
153	37	159	115	4	2	1	c’est juste, il faut faire attention	oui	9	9	2	2	plus de 500	indetectable (inferieure à 50 copies)
154	47	169	103	1	2	1	ça va	non	3	0	2	2	je ne sais pas	je ne sais pas
155	48	165	67	3	2	1	vous y arrivez difficilement	non	21	15	2	2	plus de 500	indetectable (inferieure à 50 copies)
156	45	160	75	2	1	2	vous y arrivez difficilement	non	18	13	2	2	plus de 500	indetectable (inferieure à 50 copies)
157	56	155	53	3	2	1	c’est juste, il faut faire attention	oui	27	14	2	1	entre 350 et 500	indetectable (inferieure à 50 copies)
158	43	171	97	4	1	2	vous y arrivez difficilement	non	18	12	2	2	plus de 500	indetectable (inferieure à 50 copies)
159	34		80	1	1	1	ça va	non	12	7	2	2	plus de 500	indetectable (inferieure à 50 copies)
160	52	177	63	1	1	1	vous y arrivez difficilement	non	27	17	1	2	plus de 500	detectable
161	62	160	56	4	1	1	ça va	oui	24	21	2	1	plus de 500	indetectable (inferieure à 50 copies)
162	49	155	58	1	1	1	c’est juste, il faut faire attention	non	29		2	2	entre 200 et 350	indetectable (inferieure à 50 copies)
163	42	158	50	1	2	1	c’est juste, il faut faire attention	non	18	18	2	2	plus de 500	indetectable (inferieure à 50 copies)
164	53	171	53	2	2	1	c’est juste, il faut faire attention	oui	27	18	1	1	entre 350 et 500	indetectable (inferieure à 50 copies)
165	52	168	75	4	1	2	vous y arrivez difficilement	oui	25	25	2	1	entre 200 et 350	indetectable (inferieure à 50 copies)
166	58	158	80	4	2	1	vous y arrivez difficilement	oui	28	15	2	1	entre 200 et 350	indetectable (inferieure à 50 copies)
167	58		46	3	2	1	vous y arrivez difficilement	oui	27	25	2	1	entre 350 et 500	detectable
169	45	165	50	3	2	1	c’est juste, il faut faire attention	non	24	9	2	2	plus de 500	indetectable (inferieure à 50 copies)
170	27	154	48	2	2	1	vous y arrivez difficilement	oui	6	4	2	2	plus de 500	indetectable (inferieure à 50 copies)
171	53	170	52	3	2	1	vous ne pouvez pas y arriver sans faire de dettes	oui	24	23	1	1	entre 200 et 350	detectable
172	41	163	51	1	1	1	c’est juste, il faut faire attention	non	12	2	2	2	plus de 500	indetectable (inferieure à 50 copies)
173	37	165	56	1	1	1	ça va	oui	12	12	2	1	moins de 200	indetectable (inferieure à 50 copies)
174	43	167	72	1	2	1	vous y arrivez difficilement	oui	19	4	2	2	plus de 500	indetectable (inferieure à 50 copies)
175	42	155	68	2	2	2	vous ne pouvez pas y arriver sans faire de dettes	oui	3	2	2	2	entre 350 et 500	je ne sais pas
176	65	162	55	1	1	1	vous y arrivez difficilement	oui	21	17	1	2	moins de 200	indetectable (inferieure à 50 copies)
177	59	170	85	4	2	2	vous y arrivez difficilement	oui	6	5	2	2	plus de 500	indetectable (inferieure à 50 copies)
179	45	161	73	2	1	2	c’est juste, il faut faire attention	oui	18	14	2	2	je ne sais pas	indetectable (inferieure à 50 copies)
180	44		63	2	1	2	c’est juste, il faut faire attention	non	21	17	2	2	plus de 500	indetectable (inferieure à 50 copies)
181	44	168	62	2	2	1	vous y arrivez difficilement	non	21	13	1	2	plus de 500	indetectable (inferieure à 50 copies)
182	46	173	90	3	2	1	c’est juste, il faut faire attention	non	20	16	2	2	entre 350 et 500	indetectable (inferieure à 50 copies)
183	51	165	68	3	2	1	vous ne pouvez pas y arriver sans faire de dettes	non	27	23	1	2	plus de 500	indetectable (inferieure à 50 copies)
184	46	160	48	1	1	1	vous y arrivez difficilement	oui	19	19	2	2	plus de 500	detectable
185	36	170	65	1	1	1	c’est juste, il faut faire attention	oui	19	16	2	2	plus de 500	indetectable (inferieure à 50 copies)
186	53	170	48	3	2	1	vous ne pouvez pas y arriver sans faire de dettes	oui	29	19	1	2	entre 350 et 500	indetectable (inferieure à 50 copies)
187	49	155	58	1	1	1	c’est juste, il faut faire attention	non	25	16	2	2	plus de 500	indetectable (inferieure à 50 copies)
188	47	160	71.5	2	2	1	c’est juste, il faut faire attention	oui	22	21	2	2		indetectable (inferieure à 50 copies)
189	52	150	47	1	1	1	c’est juste, il faut faire attention	oui	20	11	2	2	plus de 500	indetectable (inferieure à 50 copies)
190	42		62	1	2	2	vous y arrivez difficilement	non	6	4	2	2	plus de 500	indetectable (inferieure à 50 copies)
191	45	172	55	3	1	1	vous êtes plutôt à l’aise	non	20	13	2	2	plus de 500	indetectable (inferieure à 50 copies)
192	43	165	67	3	2	1	vous ne pouvez pas y arriver sans faire de dettes	oui	20	17	2	2	plus de 500	indetectable (inferieure à 50 copies)
193	31	162	80	2	2	2	vous y arrivez difficilement	oui	1	1	2	2	plus de 500	indetectable (inferieure à 50 copies)
194	53	167	76	1	2	2	vous ne pouvez pas y arriver sans faire de dettes	oui	10	9	2	2	plus de 500	indetectable (inferieure à 50 copies)
195	40	160	66	2	2	1	c’est juste, il faut faire attention	oui	10	10	2	2	plus de 500	detectable
196	42	168	54	1	2	1	c’est juste, il faut faire attention	non	1	1	2	2	entre 350 et 500	indetectable (inferieure à 50 copies)
197	56		46	3	2	1	c’est juste, il faut faire attention	non	16	16	1	2	plus de 500	indetectable (inferieure à 50 copies)
198	54	162	52	3	1	1	vous ne pouvez pas y arriver sans faire de dettes	non	28	17	2	1	entre 350 et 500	indetectable (inferieure à 50 copies)
199	50	160	55	1	1	1	ça va	non	22	16	2	2	plus de 500	indetectable (inferieure à 50 copies)
200	50	168	71	3	1	1	ça va	oui	20	18	2	2	entre 350 et 500	detectable
201	45	153	48	1	1	1	ça va	non	22		2	2	plus de 500	indetectable (inferieure à 50 copies)
202	46	177	60	4	2	2	c’est juste, il faut faire attention	non	3	3	2	2	entre 350 et 500	indetectable (inferieure à 50 copies)
203	64	160	51	4	2	1	c’est juste, il faut faire attention	non	21	20	2	2	je ne sais pas	indetectable (inferieure à 50 copies)
204	50	160	68	4	2	1	vous y arrivez difficilement	non	9	8	2	2	je ne sais pas	indetectable (inferieure à 50 copies)
205		170	53	4	2	2		non	1		2	2	plus de 500	indetectable (inferieure à 50 copies)
206	55	160	78	1	2	1	c’est juste, il faut faire attention	non	2	2	2	2	je ne sais pas	detectable
207	46	155	76	1	2	1	c’est juste, il faut faire attention	non	25	16	2	2	entre 200 et 350	indetectable (inferieure à 50 copies)
208	45			1	2	2			3	3	2	2	moins de 200	indetectable (inferieure à 50 copies)
209	47	172	97	2	2	2	vous y arrivez difficilement	oui	1	1	2	2	moins de 200	indetectable (inferieure à 50 copies)
210	44	165	75	3	2	2	c’est juste, il faut faire attention	oui	1	1	2	2	entre 200 et 350	indetectable (inferieure à 50 copies)
211	33	167	64	4	2	2	vous ne pouvez pas y arriver sans faire de dettes	oui	0	0	2	2	plus de 500	indetectable (inferieure à 50 copies)
212	56	170	49	3	2	1	vous y arrivez difficilement	oui	24	19	1	2	plus de 500	indetectable (inferieure à 50 copies)
213	49	165	67	1	2	2	vous y arrivez difficilement	oui	3	3	1	2	plus de 500	indetectable (inferieure à 50 copies)
214	36		78	2	2	2	vous y arrivez difficilement	oui	1	1	2	2	entre 350 et 500	indetectable (inferieure à 50 copies)
215	39			4	1	2		oui	9	1	1	2	entre 350 et 500	indetectable (inferieure à 50 copies)
216	60	150	56	1	2	2		oui	6	6	2	2	plus de 500	indetectable (inferieure à 50 copies)
217	40	170	53	3	2	1		non	0	0	2	1	entre 350 et 500	detectable
218	46	166	90	3	2	1	vous y arrivez difficilement	non	26	18	2	2	plus de 500	indetectable (inferieure à 50 copies)
219	57	162	68	1	1	1	ça va	non	16	15	2	2	plus de 500	indetectable (inferieure à 50 copies)
220	48	160	49	1	1	1	ça va	non	17	15	2	2	plus de 500	indetectable (inferieure à 50 copies)
221	44	167	56	1	1	1	vous ne pouvez pas y arriver sans faire de dettes	non	21	16	2	2	entre 350 et 500	detectable
222	59	157	70	3	2	1	vous ne pouvez pas y arriver sans faire de dettes	oui	29	16	1	2	entre 350 et 500	indetectable (inferieure à 50 copies)
223	60	162	74	2	2	2	vous y arrivez difficilement	non	13	13	1	1	je ne sais pas	indetectable (inferieure à 50 copies)
224	47	160	83	1	2	2	ça va	non	19	19	1	2	plus de 500	indetectable (inferieure à 50 copies)
225	32	168	52	1	1	1	c’est juste, il faut faire attention	non	11	9	2	2	entre 350 et 500	indetectable (inferieure à 50 copies)
226	36	173	56	1	1	1	vous y arrivez difficilement	non	15	15	2	2	entre 200 et 350	indetectable (inferieure à 50 copies)
227	35	171	55	1	2	1	vous ne pouvez pas y arriver sans faire de dettes	non	13	11	2	2	entre 200 et 350	indetectable (inferieure à 50 copies)
228	32	164	49	2	1	1	vous y arrivez difficilement	non	13	12	2	2	entre 200 et 350	indetectable (inferieure à 50 copies)
229	26	188	75	4	1	1	vous ne pouvez pas y arriver sans faire de dettes	non	8	8	2	2	entre 350 et 500	indetectable (inferieure à 50 copies)
232	29	169	50	2	2	1	vous y arrivez difficilement	non	14	13	2	2	entre 350 et 500	indetectable (inferieure à 50 copies)
235	54	160	45	3	2	1	vous ne pouvez pas y arriver sans faire de dettes	oui	26	23	1	1	entre 200 et 350	indetectable (inferieure à 50 copies)
236	54	165	55	1	2	1	c’est juste, il faut faire attention	oui	14	12	2	2	plus de 500	indetectable (inferieure à 50 copies)
237	66	160	58	4	2	1	vous y arrivez difficilement	oui	22	17	2	2	plus de 500	indetectable (inferieure à 50 copies)
238	55	173	58	3	1	1	c’est juste, il faut faire attention	oui	25	23	2	2	entre 350 et 500	indetectable (inferieure à 50 copies)
239	28	169	98	1	2	1	vous ne pouvez pas y arriver sans faire de dettes	oui	3	1	2	2	plus de 500	je ne sais pas
240	56	168	84	1	1	2	vous y arrivez difficilement	oui	15	15	2	2	plus de 500	indetectable (inferieure à 50 copies)
241	52	162	64	1	1	1	vous êtes plutôt à l’aise	non	15	15	2	2	moins de 200	indetectable (inferieure à 50 copies)
242	54	158	48	3	2	1	ça va	oui	20	20	2	2	plus de 500	indetectable (inferieure à 50 copies)
243	48	166	56	1	1	1	c’est juste, il faut faire attention	oui	25	14	2	2	plus de 500	indetectable (inferieure à 50 copies)
244	27	170	61	1	2	2	vous y arrivez difficilement	oui	4	2	2	2	plus de 500	indetectable (inferieure à 50 copies)
245	32	164	59	1	2	2	vous y arrivez difficilement	oui	6	6	2	2	entre 350 et 500	indetectable (inferieure à 50 copies)
246	40	181	90	1	1	2	vous ne pouvez pas y arriver sans faire de dettes	oui	13	10	1	1	plus de 500	indetectable (inferieure à 50 copies)
247	62	159	55	4	2	1	c’est juste, il faut faire attention	oui	17	16	2	2	plus de 500	indetectable (inferieure à 50 copies)
248	58	160	50	3	2	1	vous ne pouvez pas y arriver sans faire de dettes	oui	14	14	1	2	entre 350 et 500	indetectable (inferieure à 50 copies)
249	22	168	62	2	1	1	ça va	non	2	2	2	2	entre 350 et 500	indetectable (inferieure à 50 copies)
250	39	160	47	3	2	1	vous ne pouvez pas y arriver sans faire de dettes	non	6	6	1	2	plus de 500	indetectable (inferieure à 50 copies)
251	52	165	68	3	2	1	vous ne pouvez pas y arriver sans faire de dettes	non	28	19	1	2	plus de 500	detectable
252	56	163	66	3	2	1	vous ne pouvez pas y arriver sans faire de dettes	oui	19	18	2	1	moins de 200	detectable
253	57	157	55	2	2	1	vous êtes plutôt à l’aise	non	18	18	2	1	plus de 500	indetectable (inferieure à 50 copies)
254	44	162	60	1	1	1	c’est juste, il faut faire attention	oui	19	19	2	2	plus de 500	indetectable (inferieure à 50 copies)
256	62	163	99	4	1	2	c’est juste, il faut faire attention	non	0	0	2	2	entre 350 et 500	je ne sais pas
257	25	168	59	1	1	1	c’est juste, il faut faire attention	non	1	1	2	2	plus de 500	indetectable (inferieure à 50 copies)
258	53	168	60	2	2	1	vous y arrivez difficilement	oui	30	16	1	1	plus de 500	indetectable (inferieure à 50 copies)
259	49	169	75	3	2	1	ça va	oui	23	22	2	2	plus de 500	indetectable (inferieure à 50 copies)
260	49	169	75	3	2	1	ça va	oui	23	22	2	2	plus de 500	indetectable (inferieure à 50 copies)
261	49	156	50	4	1	1	vous ne pouvez pas y arriver sans faire de dettes	non	17	16	2	2	entre 350 et 500	indetectable (inferieure à 50 copies)
262	55	155	44	3	2	1	ça va	non	23		2	2	entre 200 et 350	indetectable (inferieure à 50 copies)
263	51	164	79	1	2	1	vous y arrivez difficilement	non	30	17	2	1	plus de 500	indetectable (inferieure à 50 copies)
264	39	163	59	1	1	1	vous êtes plutôt à l’aise	non	10	0	2	1	plus de 500	je ne sais pas
265	39	163	59	1	1	1	vous êtes plutôt à l’aise	non	10	0	2	1	plus de 500	je ne sais pas
266	52	168	60	1	1	1	vous êtes plutôt à l’aise	non	23	20	2	2	entre 350 et 500	indetectable (inferieure à 50 copies)
267	56	169	56	1	1	2	vous y arrivez difficilement	oui	14	14	2	2	entre 350 et 500	detectable
268	43	163	95	4	2	2	vous y arrivez difficilement	oui	15	15	2	2	entre 350 et 500	indetectable (inferieure à 50 copies)
269	44	180	78	1	2	2	vous y arrivez difficilement	oui	21	16	2	2	plus de 500	indetectable (inferieure à 50 copies)
270	36	165	90	1	1	2	vous y arrivez difficilement	oui	10	4	2	2	moins de 200	indetectable (inferieure à 50 copies)
271	40	173	85	1	2	2	c’est juste, il faut faire attention	non	4	3	1	1	entre 200 et 350	indetectable (inferieure à 50 copies)
272	47	172	90	2	2	2	vous y arrivez difficilement	oui	6	6	2	2	entre 350 et 500	indetectable (inferieure à 50 copies)
273	48	173	75	1	2	2	vous ne pouvez pas y arriver sans faire de dettes	oui	12	12	1	2	je ne sais pas	je ne sais pas
274	32	160	70	1	2	2	vous y arrivez difficilement	oui	1	1	2	2	entre 200 et 350	detectable
275	62	168	118	2	1	2	vous ne pouvez pas y arriver sans faire de dettes	oui	4	4	2	1	plus de 500	indetectable (inferieure à 50 copies)
276	58	157	62	2	2	2	vous y arrivez difficilement	oui	11	10	2	2	plus de 500	indetectable (inferieure à 50 copies)
277	61	158	65	4	2	1	c’est juste, il faut faire attention	oui	19	19	2	1	plus de 500	detectable
278	52	110	70	1	1	2	c’est juste, il faut faire attention	non	13	13	2	2	entre 200 et 350	detectable
279	50	165	99	1	2	2	c’est juste, il faut faire attention	oui	9	11	2	2	plus de 500	indetectable (inferieure à 50 copies)
280	48	160	70	1	2	2	c’est juste, il faut faire attention	oui	11	11	2	2	plus de 500	indetectable (inferieure à 50 copies)
281	63	165	85	4	1	2	vous y arrivez difficilement	oui	28	26	2	1	plus de 500	indetectable (inferieure à 50 copies)
282	64	168	100	4	2	2	vous y arrivez difficilement	oui	12	12	2	2	plus de 500	indetectable (inferieure à 50 copies)
283	49		82	2	2	2	vous y arrivez difficilement	non	19	12	2	2	plus de 500	indetectable (inferieure à 50 copies)
284	59	160	91	2	1	2	vous y arrivez difficilement	oui	16	15	2	2	plus de 500	detectable
285	53	165	79	3	2	2	c’est juste, il faut faire attention	non	12	10	2	2	plus de 500	detectable
286	65	167	82	2	2	2	vous y arrivez difficilement	oui	9	9	2	1	je ne sais pas	indetectable (inferieure à 50 copies)
287	63	165	71	4	2	2	c’est juste, il faut faire attention	oui	10	7	2	2	entre 350 et 500	indetectable (inferieure à 50 copies)
288	59	162	52	1	2	2	ça va	oui	5	5	2	2	plus de 500	indetectable (inferieure à 50 copies)
289	36	164	68	2	2	2	vous y arrivez difficilement	oui	8	8	2	2	entre 200 et 350	indetectable (inferieure à 50 copies)
290	36	164	68	2	2	2	vous y arrivez difficilement	oui	8	8	2	2	entre 200 et 350	indetectable (inferieure à 50 copies)
292	53	153	54	3	2	1	c’est juste, il faut faire attention	non	29	20	2	2	entre 200 et 350	indetectable (inferieure à 50 copies)
293	47	158	78	3	1	1	vous ne pouvez pas y arriver sans faire de dettes	oui	13	12	2	2	plus de 500	indetectable (inferieure à 50 copies)
294	54	163	48	1	2	1	vous y arrivez difficilement	non	31	14	2	2	je ne sais pas	indetectable (inferieure à 50 copies)
295	39	170	65	1	1	1	ça va	non	6	6	2	2	entre 350 et 500	indetectable (inferieure à 50 copies)
296	48	168	79	2	2	1	vous y arrivez difficilement	non	11	10	2	2	entre 350 et 500	indetectable (inferieure à 50 copies)
297		158	50	4	2	2	vous êtes vraiment à l’aise	non	20	16	2	2	entre 200 et 350	indetectable (inferieure à 50 copies)
298		158	50	4	2	2	vous êtes vraiment à l’aise	non	20	16	2	2	entre 200 et 350	indetectable (inferieure à 50 copies)
299	52	167	57	1	1	1	vous êtes plutôt à l’aise	non	28		2	1	plus de 500	indetectable (inferieure à 50 copies)
300	51	170	52	1	2	2	vous y arrivez difficilement	non	28	21	1	1	plus de 500	indetectable (inferieure à 50 copies)
301	50	163	80	1	2	1	vous ne pouvez pas y arriver sans faire de dettes	oui	17	17	2	2	entre 350 et 500	indetectable (inferieure à 50 copies)
302	49	152	63	2	2	2	vous y arrivez difficilement	non	1	1	2	2	plus de 500	indetectable (inferieure à 50 copies)
303	50	173	64	2	1	1	vous y arrivez difficilement	non	2		2	2	entre 200 et 350	indetectable (inferieure à 50 copies)
304	60	157	53	1	2	2	vous y arrivez difficilement	non	7	7	1	1	entre 350 et 500	je ne sais pas
305	43	172	50	3	2	1	vous ne pouvez pas y arriver sans faire de dettes	non	7		2	1	moins de 200	detectable
306	71	171	89	4	1	1	vous y arrivez difficilement	non	23	14	2	2	entre 200 et 350	detectable
307	64	158	66	4	2	1	vous y arrivez difficilement	non	3	3	2	2	plus de 500	indetectable (inferieure à 50 copies)
308	56	163	62	1	1	2	c’est juste, il faut faire attention	non	24		2	2	moins de 200	indetectable (inferieure à 50 copies)
309	49	164	60	1	2	1	vous y arrivez difficilement	non	25	25	2	2	plus de 500	indetectable (inferieure à 50 copies)
310	47	158	86	2	2	2	c’est juste, il faut faire attention	non	13	13	2	2	plus de 500
311	36	180	106	2	2	2	vous ne pouvez pas y arriver sans faire de dettes	non	12	12	2	2		indetectable (inferieure à 50 copies)
312	50	165	70	1	2	2	vous ne pouvez pas y arriver sans faire de dettes	oui	8	8	2	2	entre 350 et 500	indetectable (inferieure à 50 copies)
313	45	167	99	1	1	1	vous êtes plutôt à l’aise	non	4	4	2	1	je ne sais pas	indetectable (inferieure à 50 copies)
314	22	164	68	4	2	2	vous y arrivez difficilement	oui	5	4	2	2	plus de 500	indetectable (inferieure à 50 copies)
315	27	160	60	2	2	2	vous y arrivez difficilement	oui	8	8	2	2	entre 200 et 350	indetectable (inferieure à 50 copies)
